# Supplementary material for: Thermodynamic Behavior of Doped Graphene: Impact of Heavy Dopant Atoms
Source: Entropy (Basel). 2024 Dec 14;26(12):1093. doi: 10.3390/e26121093 (PMC11675787; doi:10.3390/e26121093)
Supplement: Supplementary file 1 [file entropy-26-01093-s001.zip]

Archive with 1 entries (1 files):
- entropy-3276777-supplementary.xlsx
