# Supplementary material for: Thermodynamic Behavior of Doped Graphene: Impact of Heavy Dopant Atoms
Source: Entropy (Basel). 2024 Dec 14;26(12):1093. doi: 10.3390/e26121093 (PMC11675787; doi:10.3390/e26121093)
Supplement: Supplementary file 1 [file entropy-26-01093-s001.zip › entropy-3276777-supplementary.xlsx]

## Sheet: gamma=1.0
Energy_cut	Gibbs_entropy	Temperature	Specific_heat	Free_energy
0.01	1.40559	0.00628794	1.78986	0.00116172
0.02	2.99594	0.011875	1.91586	-0.0155767
0.03	3.83804	0.0170946	1.98474	-0.0356097
0.04	4.42303	0.022133	1.96848	-0.0578948
0.05	4.87484	0.0272131	1.98743	-0.0826593
0.06	5.24231	0.0322447	1.99526	-0.109037
0.07	5.55244	0.0372566	1.98979	-0.136865
0.08	5.82085	0.0422822	2.00799	-0.166118
0.09	6.05735	0.0472623	1.99668	-0.196285
0.1	6.26894	0.0522706	2.00888	-0.227681
0.11	6.46025	0.0572485	2.0123	-0.25984
0.12	6.63493	0.0622179	2.01736	-0.292812
0.13	6.79565	0.0671749	2.00962	-0.326498
0.14	6.94452	0.072151	2.02866	-0.361054
0.15	7.08312	0.0770804	2.0182	-0.395969
0.16	7.21285	0.0820353	2.02878	-0.431708
0.17	7.33475	0.0869644	2.0301	-0.467862
0.18	7.44974	0.0918902	2.03983	-0.504558
0.19	7.55857	0.0967926	2.0368	-0.541613
0.2	7.66188	0.101702	2.05059	-0.57923
0.21	7.76021	0.106579	2.04436	-0.617074
0.22	7.85403	0.11147	2.05892	-0.655492
0.23	7.94374	0.116327	2.05581	-0.694074
0.24	8.02971	0.121192	2.07199	-0.733133
0.25	8.11222	0.126018	2.07021	-0.772285
0.26	8.19157	0.130848	2.0818	-0.811854
0.27	8.268	0.135652	2.08079	-0.851569
0.28	8.34172	0.140458	2.09375	-0.891658
0.29	8.41291	0.145234	2.1028	-0.931839
0.3	8.48177	0.149989	2.10481	-0.972175
0.31	8.54844	0.15474	2.11882	-1.01279
0.32	8.61306	0.15946	2.12116	-1.05344
0.33	8.67577	0.164174	2.13676	-1.09434
0.34	8.73669	0.168854	2.14167	-1.13523
0.35	8.79591	0.173524	2.15181	-1.1763
0.36	8.85354	0.178171	2.16543	-1.21744
0.37	8.90966	0.182789	2.17239	-1.25859
0.38	8.96437	0.187392	2.18516	-1.29985
0.39	9.01773	0.191968	2.19929	-1.34112
0.4	9.06983	0.196515	2.20973	-1.38236
0.41	9.12071	0.201041	2.22386	-1.42364
0.42	9.17045	0.205538	2.23601	-1.46487
0.43	9.21911	0.21001	2.25474	-1.5061
0.44	9.26672	0.214445	2.26642	-1.5472
0.45	9.31336	0.218857	2.2812	-1.58829
0.46	9.35905	0.223241	2.30431	-1.62932
0.47	9.40384	0.227581	2.31971	-1.67013
0.48	9.44778	0.231891	2.33895	-1.71086
0.49	9.49091	0.236167	2.35498	-1.75144
0.5	9.53325	0.240413	2.3816	-1.79192
0.51	9.57484	0.244612	2.40367	-1.83212
0.52	9.61573	0.248772	2.42917	-1.87213
0.53	9.65592	0.252889	2.45183	-1.91188
0.54	9.69547	0.256968	2.47945	-1.95142
0.55	9.73438	0.261001	2.50479	-1.99068
0.56	9.7727	0.264993	2.54765	-2.0297
0.57	9.81043	0.268918	2.56751	-2.0682
0.58	9.84762	0.272813	2.61265	-2.10656
0.59	9.88427	0.276641	2.64823	-2.14439
0.6	9.92042	0.280417	2.68319	-2.18185
0.61	9.95608	0.284144	2.73824	-2.21896
0.62	9.99128	0.287796	2.78452	-2.25545
0.63	10.026	0.291387	2.82911	-2.29145
0.64	10.0603	0.294922	2.89372	-2.32701
0.65	10.0942	0.298377	2.94845	-2.36189
0.66	10.1278	0.301769	3.0301	-2.39624
0.67	10.1609	0.305069	3.10403	-2.42978
0.68	10.1937	0.308291	3.17986	-2.46262
0.69	10.2261	0.311436	3.28222	-2.49478
0.7	10.2582	0.314482	3.37762	-2.52603
0.71	10.29	0.317443	3.51672	-2.5565
0.72	10.3215	0.320286	3.64294	-2.58585
0.73	10.3527	0.323032	3.80578	-2.61426
0.74	10.3837	0.325659	3.99654	-2.64155
0.75	10.4144	0.328161	4.20707	-2.66761
0.76	10.4449	0.330538	4.47191	-2.69243
0.77	10.4751	0.332774	4.82448	-2.71586
0.78	10.5052	0.334847	5.1921	-2.73763
0.79	10.5351	0.336773	5.75183	-2.75792
0.8	10.5647	0.338512	6.48126	-2.77629
0.81	10.5943	0.340055	7.4385	-2.79264
0.82	10.6237	0.341399	9.0404	-2.80692
0.83	10.653	0.342505	11.7355	-2.8187
0.84	10.6822	0.343357	17.3316	-2.82781
0.85	10.7113	0.343934	39.9332	-2.83399
0.86	10.7404	0.344185	-97.9919	-2.83668
0.87	10.7694	0.344083	-19.9258	-2.83558
0.88	10.7985	0.343581	-10.2442	-2.83016
0.89	10.8276	0.342605	-6.5827	-2.81959
0.9	10.8568	0.341085	-4.6406	-2.80309
0.91	10.8861	0.338931	-3.39344	-2.77964
0.92	10.9156	0.335984	-2.56404	-2.74747
0.93	10.9454	0.332084	-1.94536	-2.70478
0.94	10.9755	0.326943	-1.47189	-2.64836
0.95	11.0061	0.320149	-1.09518	-2.57359
0.96	11.0373	0.311018	-0.778881	-2.47281
0.97	11.0695	0.298179	-0.503563	-2.33069
0.98	11.103	0.278321	-0.211487	-2.1102
0.99	11.1389	0.231037	-0.0107125	-1.5835
1	11.1822	-0.702448	-0.0651705	8.85493
1.01	11.168	-0.855892	-0.137925	10.5686
1.02	11.1563	-0.928395	-0.196853	11.3774
1.03	11.1455	-0.979194	-0.254944	11.9436
1.04	11.1353	-1.01842	-0.31391	12.3804
1.05	11.1255	-1.05027	-0.375858	12.7348
1.06	11.116	-1.07688	-0.441233	13.0306
1.07	11.1067	-1.09954	-0.511282	13.2823
1.08	11.0976	-1.1191	-0.586808	13.4993
1.09	11.0887	-1.13614	-0.669039	13.6883
1.1	11.0799	-1.15109	-0.759816	13.8539
1.11	11.0712	-1.16425	-0.857074	13.9996
1.12	11.0626	-1.17592	-0.971282	14.1287
1.13	11.0541	-1.18622	-1.08997	14.2425
1.14	11.0456	-1.19539	-1.23621	14.3439
1.15	11.0373	-1.20348	-1.39424	14.4331
1.16	11.029	-1.21065	-1.57635	14.5122
1.17	11.0207	-1.217	-1.79179	14.5822
1.18	11.0125	-1.22258	-2.05109	14.6436
1.19	11.0043	-1.22745	-2.35832	14.6973
1.2	10.9962	-1.23169	-2.73427	14.7439
1.21	10.988	-1.23535	-3.20867	14.7841
1.22	10.98	-1.23847	-3.81935	14.8183
1.23	10.9719	-1.24108	-4.64467	14.847
1.24	10.9638	-1.24324	-5.83232	14.8706
1.25	10.9558	-1.24495	-7.65216	14.8894
1.26	10.9477	-1.24626	-10.8234	14.9037
1.27	10.9397	-1.24718	-17.3538	14.9138
1.28	10.9317	-1.24776	-41.332	14.9201
1.29	10.9237	-1.248	116.833	14.9228
1.3	10.9157	-1.24792	26.0846	14.9218
1.31	10.9077	-1.24753	15.1645	14.9177
1.32	10.8996	-1.24687	10.5675	14.9105
1.33	10.8916	-1.24593	8.48365	14.9002
1.34	10.8836	-1.24475	6.98039	14.8873
1.35	10.8756	-1.24331	5.99076	14.8718
1.36	10.8675	-1.24165	5.32571	14.8536
1.37	10.8595	-1.23977	4.75603	14.8332
1.38	10.8514	-1.23767	4.38041	14.8104
1.39	10.8433	-1.23538	4.00207	14.7857
1.4	10.8352	-1.23288	3.75196	14.7586
1.41	10.8271	-1.23022	3.508	14.7297
1.42	10.819	-1.22737	3.31865	14.6989
1.43	10.8108	-1.22435	3.13399	14.6663
1.44	10.8027	-1.22116	3.00834	14.6318
1.45	10.7945	-1.21784	2.86053	14.596
1.46	10.7863	-1.21434	2.75588	14.5582
1.47	10.778	-1.21072	2.6498	14.5191
1.48	10.7698	-1.20694	2.56093	14.4785
1.49	10.7615	-1.20304	2.4752	14.4365
1.5	10.7532	-1.199	2.40319	14.393
1.51	10.7448	-1.19484	2.33493	14.3483
1.52	10.7365	-1.19055	2.27022	14.3023
1.53	10.7281	-1.18615	2.21748	14.2551
1.54	10.7196	-1.18164	2.15898	14.2067
1.55	10.7112	-1.17701	2.11577	14.1571
1.56	10.7027	-1.17228	2.0675	14.1065
1.57	10.6942	-1.16744	2.0242	14.0548
1.58	10.6856	-1.1625	1.99043	14.002
1.59	10.677	-1.15748	1.94707	13.9484
1.6	10.6683	-1.15234	1.91697	13.8936
1.61	10.6597	-1.14713	1.88492	13.838
1.62	10.6509	-1.14182	1.85081	13.7815
1.63	10.6422	-1.13642	1.82677	13.724
1.64	10.6334	-1.13094	1.79704	13.6658
1.65	10.6246	-1.12538	1.77139	13.6066
1.66	10.6157	-1.11973	1.74917	13.5467
1.67	10.6067	-1.11402	1.7241	13.4861
1.68	10.5978	-1.10822	1.70364	13.4246
1.69	10.5887	-1.10235	1.68197	13.3625
1.7	10.5797	-1.0964	1.66227	13.2996
1.71	10.5705	-1.09039	1.64493	13.236
1.72	10.5614	-1.08431	1.62419	13.1718
1.73	10.5521	-1.07815	1.60895	13.1068
1.74	10.5429	-1.07193	1.59261	13.0413
1.75	10.5335	-1.06566	1.5745	12.9751
1.76	10.5242	-1.0593	1.56206	12.9083
1.77	10.5147	-1.0529	1.54585	12.841
1.78	10.5052	-1.04643	1.53239	12.773
1.79	10.4957	-1.03991	1.51893	12.7045
1.8	10.486	-1.03332	1.50501	12.6355
1.81	10.4764	-1.02668	1.49458	12.5659
1.82	10.4666	-1.01999	1.48069	12.4958
1.83	10.4568	-1.01323	1.4693	12.4252
1.84	10.447	-1.00643	1.45904	12.3541
1.85	10.437	-0.999575	1.44695	12.2826
1.86	10.427	-0.992664	1.43802	12.2105
1.87	10.4169	-0.98571	1.42601	12.1381
1.88	10.4068	-0.978697	1.4174	12.0651
1.89	10.3966	-0.971642	1.40772	11.9918
1.9	10.3863	-0.964539	1.39829	11.918
1.91	10.3759	-0.957387	1.38942	11.8438
1.92	10.3655	-0.95019	1.38033	11.7692
1.93	10.355	-0.942945	1.3725	11.6942
1.94	10.3443	-0.935659	1.36395	11.6188
1.95	10.3337	-0.928328	1.35663	11.543
1.96	10.3229	-0.920956	1.34755	11.4669
1.97	10.312	-0.913535	1.34145	11.3904
1.98	10.3011	-0.906081	1.33255	11.3136
1.99	10.29	-0.898576	1.32688	11.2364
2	10.2789	-0.89104	1.31924	11.1589
2.01	10.2677	-0.88346	1.31258	11.0811
2.02	10.2564	-0.875841	1.30566	11.003
2.03	10.245	-0.868182	1.29977	10.9245
2.04	10.2334	-0.860489	1.2924	10.8458
2.05	10.2218	-0.852751	1.28751	10.7667
2.06	10.2101	-0.844984	1.28073	10.6874
2.07	10.1983	-0.837176	1.27507	10.6077
2.08	10.1863	-0.829333	1.26923	10.5278
2.09	10.1743	-0.821455	1.26423	10.4477
2.1	10.1621	-0.813545	1.25767	10.3673
2.11	10.1498	-0.805593	1.25278	10.2866
2.12	10.1374	-0.797611	1.24803	10.2057
2.13	10.1248	-0.789599	1.2418	10.1246
2.14	10.1122	-0.781546	1.23749	10.0431
2.15	10.0994	-0.773465	1.23253	9.96151
2.16	10.0864	-0.765351	1.22768	9.87968
2.17	10.0734	-0.757206	1.22259	9.79763
2.18	10.0602	-0.749027	1.21808	9.71534
2.19	10.0468	-0.740817	1.21378	9.63286
2.2	10.0333	-0.732578	1.2094	9.5502
2.21	10.0197	-0.72431	1.20426	9.46735
2.22	10.0059	-0.716006	1.20033	9.38426
2.23	9.99191	-0.707675	1.19651	9.30102
2.24	9.97777	-0.699317	1.19209	9.21763
2.25	9.96347	-0.690929	1.18773	9.13405
2.26	9.949	-0.682509	1.18375	9.05028
2.27	9.93435	-0.674061	1.18007	8.96636
2.28	9.91951	-0.665587	1.17604	8.8823
2.29	9.90449	-0.657084	1.17225	8.79808
2.3	9.88927	-0.648554	1.16862	8.71372
2.31	9.87385	-0.639997	1.16473	8.62923
2.32	9.85823	-0.631411	1.1612	8.54459
2.33	9.84239	-0.622799	1.15764	8.45983
2.34	9.82633	-0.614161	1.15416	8.37495
2.35	9.81005	-0.605496	1.15061	8.28995
2.36	9.79354	-0.596805	1.14705	8.20484
2.37	9.77678	-0.588087	1.14402	8.1196
2.38	9.75978	-0.579346	1.1407	8.03429
2.39	9.74251	-0.57058	1.13741	7.94888
2.4	9.72499	-0.561788	1.13395	7.86338
2.41	9.70719	-0.552969	1.13087	7.77778
2.42	9.6891	-0.544126	1.12802	7.6921
2.43	9.67073	-0.535261	1.12484	7.60636
2.44	9.65204	-0.526371	1.12139	7.52056
2.45	9.63305	-0.517454	1.11895	7.43465
2.46	9.61372	-0.508517	1.11591	7.34874
2.47	9.59405	-0.499555	1.11255	7.26276
2.48	9.57404	-0.490567	1.11034	7.17671
2.49	9.55365	-0.481561	1.10713	7.09066
2.5	9.53289	-0.472528	1.10446	7.00456
2.51	9.51172	-0.463474	1.10186	6.91844
2.52	9.49015	-0.454398	1.09863	6.83231
2.53	9.46814	-0.445296	1.09655	6.74613
2.54	9.44568	-0.436177	1.09306	6.65999
2.55	9.42276	-0.427028	1.09131	6.57378
2.56	9.39934	-0.417865	1.08846	6.48765
2.57	9.37541	-0.408678	1.08582	6.40152
2.58	9.35094	-0.399468	1.08323	6.3154
2.59	9.32591	-0.390236	1.08069	6.22931
2.6	9.30028	-0.380983	1.07866	6.14325
2.61	9.27403	-0.371712	1.07569	6.05727
2.62	9.24713	-0.362416	1.07357	5.97131
2.63	9.21954	-0.353101	1.07112	5.88543
2.64	9.19122	-0.343765	1.06858	5.79962
2.65	9.16213	-0.334407	1.06677	5.71388
2.66	9.13222	-0.325033	1.06382	5.62827
2.67	9.10146	-0.315633	1.06208	5.54272
2.68	9.06977	-0.306217	1.05947	5.45732
2.69	9.03712	-0.296778	1.05725	5.37202
2.7	9.00342	-0.28732	1.05541	5.28686
2.71	8.96862	-0.277845	1.05274	5.20189
2.72	8.93263	-0.268346	1.05082	5.11703
2.73	8.89536	-0.25883	1.04878	5.03238
2.74	8.85673	-0.249295	1.04644	4.94794
2.75	8.81661	-0.239739	1.04448	4.86368
2.76	8.7749	-0.230164	1.04244	4.77967
2.77	8.73145	-0.220572	1.04008	4.69591
2.78	8.68612	-0.210957	1.03838	4.6124
2.79	8.63871	-0.201326	1.03625	4.5292
2.8	8.58904	-0.191676	1.03422	4.44632
2.81	8.53687	-0.182007	1.03211	4.36377
2.82	8.48193	-0.172318	1.0303	4.28159
2.83	8.4239	-0.162612	1.02828	4.19983
2.84	8.3624	-0.152887	1.02644	4.1185
2.85	8.29699	-0.143145	1.02412	4.03767
2.86	8.22713	-0.13338	1.02256	3.95734
2.87	8.15216	-0.123601	1.02041	3.87761
2.88	8.07126	-0.113801	1.01852	3.79852
2.89	7.98338	-0.103983	1.01653	3.72013
2.9	7.88721	-0.0941454	1.01446	3.64255
2.91	7.78099	-0.084288	1.01253	3.56584
2.92	7.66235	-0.0744117	1.0103	3.49017
2.93	7.52797	-0.0645136	1.00782	3.41566
2.94	7.37296	-0.0545912	1.00506	3.3425
2.95	7.18978	-0.0446416	1.00139	3.27096
2.96	6.96577	-0.0346555	0.995279	3.2014
2.97	6.67722	-0.0246081	0.980181	3.13431
2.98	6.27085	-0.0144059		3.07034
2.99	5.57669			2.99

## Sheet: gamma=1.1
Energy_cut	Gibbs_entropy	Temperature	Specific_heat	Free_energy
0.01	1.36547	0.00637237	1.8188	0.00129875
0.02	2.93474	0.0118705	1.93345	-0.0148368
0.03	3.77716	0.0170426	1.95805	-0.0343726
0.04	4.36393	0.0221497	1.97919	-0.0566598
0.05	4.8154	0.0272023	1.98557	-0.08099
0.06	5.18302	0.0322386	1.98961	-0.107093
0.07	5.49321	0.0372647	1.99968	-0.134703
0.08	5.76156	0.0422655	1.99937	-0.163515
0.09	5.99815	0.0472671	2.0025	-0.193515
0.1	6.20972	0.0522609	2.00662	-0.224525
0.11	6.40107	0.0572443	2.00959	-0.256425
0.12	6.57576	0.0622205	2.01863	-0.289147
0.13	6.73647	0.0671743	2.01085	-0.322518
0.14	6.88534	0.0721474	2.01827	-0.356759
0.15	7.02395	0.0771021	2.02583	-0.391561
0.16	7.15364	0.0820383	2.02241	-0.426873
0.17	7.27554	0.0869829	2.03822	-0.462848
0.18	7.3905	0.0918892	2.03216	-0.499107
0.19	7.49933	0.0968101	2.03691	-0.536011
0.2	7.60263	0.101719	2.04581	-0.573335
0.21	7.70094	0.106608	2.04642	-0.610977
0.22	7.79474	0.111494	2.05689	-0.649067
0.23	7.88443	0.116356	2.05145	-0.687399
0.24	7.97037	0.12123	2.07233	-0.726251
0.25	8.05286	0.126056	2.06745	-0.76511
0.26	8.13219	0.130893	2.0776	-0.804445
0.27	8.20859	0.135706	2.08176	-0.843955
0.28	8.28228	0.14051	2.09186	-0.88374
0.29	8.35345	0.14529	2.09405	-0.923673
0.3	8.42227	0.150066	2.10703	-0.963893
0.31	8.48891	0.154812	2.113	-1.00418
0.32	8.55351	0.159544	2.12007	-1.04466
0.33	8.61618	0.164261	2.13086	-1.0853
0.34	8.67706	0.168954	2.13899	-1.12602
0.35	8.73625	0.173629	2.14339	-1.16687
0.36	8.79384	0.178295	2.16482	-1.20789
0.37	8.84993	0.182914	2.16721	-1.24877
0.38	8.9046	0.187528	2.1834	-1.28986
0.39	8.95793	0.192108	2.18983	-1.33089
0.4	9.00998	0.196675	2.20609	-1.37203
0.41	9.06083	0.201208	2.216	-1.41311
0.42	9.11053	0.20572	2.23552	-1.45422
0.43	9.15914	0.210193	2.24309	-1.49519
0.44	9.20671	0.214652	2.25981	-1.53623
0.45	9.2533	0.219077	2.28276	-1.57718
0.46	9.29895	0.223457	2.29006	-1.61792
0.47	9.3437	0.227824	2.31586	-1.65872
0.48	9.38759	0.232142	2.32901	-1.69925
0.49	9.43067	0.236436	2.35239	-1.73975
0.5	9.47296	0.240687	2.37671	-1.78002
0.51	9.51451	0.244894	2.38973	-1.82005
0.52	9.55534	0.249079	2.42604	-1.86003
0.53	9.59549	0.253201	2.44297	-1.89959
0.54	9.63499	0.257294	2.47663	-1.93903
0.55	9.67385	0.261332	2.50322	-1.97809
0.56	9.71212	0.265327	2.53159	-2.01688
0.57	9.74981	0.269277	2.57467	-2.0554
0.58	9.78694	0.273161	2.60561	-2.09341
0.59	9.82355	0.276999	2.64388	-2.13111
0.6	9.85965	0.280781	2.69028	-2.1684
0.61	9.89527	0.284498	2.73513	-2.20518
0.62	9.93042	0.288154	2.79866	-2.24149
0.63	9.96512	0.291727	2.83925	-2.2771
0.64	9.9994	0.295249	2.91327	-2.31232
0.65	10.0333	0.298682	2.97243	-2.34676
0.66	10.0667	0.302046	3.06505	-2.38062
0.67	10.0999	0.305309	3.1402	-2.41358
0.68	10.1326	0.308493	3.24973	-2.44584
0.69	10.165	0.311571	3.36234	-2.47712
0.7	10.1971	0.314545	3.4926	-2.50745
0.71	10.2289	0.317408	3.65842	-2.53674
0.72	10.2604	0.320141	3.84341	-2.56478
0.73	10.2917	0.322743	4.07243	-2.59156
0.74	10.3226	0.325199	4.3584	-2.61691
0.75	10.3534	0.327493	4.73553	-2.64066
0.76	10.3839	0.329605	5.23	-2.66259
0.77	10.4143	0.331517	5.94562	-2.6825
0.78	10.4444	0.333199	6.99417	-2.70007
0.79	10.4744	0.334629	8.99385	-2.71505
0.8	10.5043	0.33574	13.0626	-2.72673
0.81	10.5341	0.336506	30.335	-2.73479
0.82	10.5638	0.336836	-49.3051	-2.73827
0.83	10.5935	0.336633	-11.079	-2.73612
0.84	10.6232	0.33573	-5.46818	-2.72654
0.85	10.653	0.333901	-3.1278	-2.70705
0.86	10.683	0.330704	-1.85561	-2.6729
0.87	10.7132	0.325315	-1.02179	-2.61516
0.88	10.7439	0.315528	-0.3518	-2.51002
0.89	10.7756	0.287103	-0.0391855	-2.20372
0.9	10.8105	0.0319069	0.0245583	0.555072
0.91	11.1239	0.439101	0.428997	-3.9745
0.92	11.1466	0.462411	0.609894	-4.23433
0.93	11.1683	0.478807	0.788297	-4.41745
0.94	11.1892	0.491493	0.99288	-4.55939
0.95	11.2095	0.501565	1.22979	-4.67229
0.96	11.2294	0.509696	1.54015	-4.7636
0.97	11.2491	0.516189	1.99329	-4.83664
0.98	11.2684	0.521206	2.73107	-4.89317
0.99	11.2876	0.524867	-0.0174184	-4.9345
1	11.3067	-0.0492397	0.021137	1.55674
1.01	11.1036	0.423865	6.93155	-3.69642
1.02	11.1272	0.425308	-779.312	-3.71247
1.03	11.1507	0.425295	-5.86579	-3.71233
1.04	11.1742	0.42359	-2.55658	-3.69328
1.05	11.1978	0.419679	-1.46028	-3.64948
1.06	11.2216	0.412831	-0.876711	-3.57264
1.07	11.2459	0.401425	-0.503181	-3.44436
1.08	11.2708	0.381551	-0.189332	-3.22037
1.09	11.297	0.328734	-0.0265847	-2.6237
1.1	11.3274	-0.0474221	-0.0109723	1.63717
1.11	11.1165	-0.958806	-0.156689	11.7686
1.12	11.1061	-1.02263	-0.228976	12.4774
1.13	11.0963	-1.0663	-0.301547	12.962
1.14	11.0869	-1.09946	-0.376325	13.3297
1.15	11.0778	-1.12603	-0.455966	13.624
1.16	11.069	-1.14797	-0.540566	13.8668
1.17	11.0603	-1.16647	-0.631988	14.0714
1.18	11.0517	-1.18229	-0.733415	14.2463
1.19	11.0432	-1.19592	-0.844492	14.3968
1.2	11.0349	-1.20776	-0.967706	14.5275
1.21	11.0266	-1.2181	-1.10697	14.6415
1.22	11.0184	-1.22713	-1.26518	14.741
1.23	11.0102	-1.23504	-1.44902	14.828
1.24	11.0021	-1.24194	-1.65821	14.9039
1.25	10.9941	-1.24797	-1.91096	14.9702
1.26	10.9861	-1.2532	-2.21376	15.0277
1.27	10.9781	-1.25772	-2.57961	15.0773
1.28	10.9701	-1.26159	-3.03441	15.1199
1.29	10.9622	-1.26489	-3.65553	15.156
1.3	10.9543	-1.26763	-4.438	15.1859
1.31	10.9464	-1.26988	-5.61574	15.2106
1.32	10.9385	-1.27166	-7.34547	15.2301
1.33	10.9307	-1.27302	-10.4641	15.245
1.34	10.9228	-1.27398	-16.8843	15.2554
1.35	10.915	-1.27457	-40.4784	15.2619
1.36	10.9071	-1.27482	117.664	15.2646
1.37	10.8993	-1.27473	25.2978	15.2636
1.38	10.8914	-1.27434	14.668	15.2593
1.39	10.8836	-1.27365	10.4379	15.2519
1.4	10.8757	-1.2727	8.29049	15.2415
1.41	10.8679	-1.27149	6.83422	15.2284
1.42	10.86	-1.27003	5.8921	15.2125
1.43	10.8521	-1.26833	5.24344	15.1941
1.44	10.8442	-1.26642	4.69536	15.1734
1.45	10.8364	-1.26429	4.29107	15.1503
1.46	10.8284	-1.26196	3.98033	15.1251
1.47	10.8205	-1.25945	3.68392	15.0979
1.48	10.8126	-1.25674	3.48683	15.0685
1.49	10.8046	-1.25387	3.2661	15.0376
1.5	10.7966	-1.25081	3.1248	15.0045
1.51	10.7887	-1.24761	2.96427	14.97
1.52	10.7806	-1.24423	2.84706	14.9336
1.53	10.7726	-1.24072	2.7288	14.8958
1.54	10.7645	-1.23705	2.6357	14.8563
1.55	10.7565	-1.23326	2.53829	14.8155
1.56	10.7483	-1.22932	2.46718	14.7732
1.57	10.7402	-1.22527	2.38523	14.7296
1.58	10.7321	-1.22108	2.32523	14.6846
1.59	10.7239	-1.21677	2.25866	14.6385
1.6	10.7156	-1.21235	2.20753	14.5911
1.61	10.7074	-1.20782	2.15099	14.5426
1.62	10.6991	-1.20317	2.10848	14.4928
1.63	10.6908	-1.19843	2.05947	14.4421
1.64	10.6825	-1.19357	2.01976	14.3903
1.65	10.6741	-1.18862	1.98371	14.3374
1.66	10.6657	-1.18358	1.94275	14.2836
1.67	10.6572	-1.17843	1.91457	14.2288
1.68	10.6487	-1.17321	1.87875	14.1732
1.69	10.6402	-1.16788	1.85021	14.1165
1.7	10.6316	-1.16248	1.82279	14.0591
1.71	10.623	-1.15699	1.79483	14.0008
1.72	10.6144	-1.15142	1.77131	13.9417
1.73	10.6057	-1.14578	1.74558	13.8818
1.74	10.597	-1.14005	1.72466	13.8211
1.75	10.5882	-1.13425	1.70257	13.7597
1.76	10.5794	-1.12838	1.68063	13.6975
1.77	10.5705	-1.12243	1.6642	13.6346
1.78	10.5616	-1.11642	1.64286	13.5712
1.79	10.5527	-1.11033	1.62514	13.507
1.8	10.5437	-1.10418	1.61083	13.4421
1.81	10.5346	-1.09797	1.59105	13.3767
1.82	10.5255	-1.09168	1.57794	13.3105
1.83	10.5163	-1.08535	1.56137	13.2439
1.84	10.5071	-1.07894	1.54791	13.1766
1.85	10.4979	-1.07248	1.53409	13.1088
1.86	10.4885	-1.06596	1.51959	13.0404
1.87	10.4792	-1.05938	1.50827	12.9714
1.88	10.4697	-1.05275	1.49546	12.902
1.89	10.4602	-1.04607	1.48236	12.8321
1.9	10.4507	-1.03932	1.47257	12.7616
1.91	10.441	-1.03253	1.46064	12.6907
1.92	10.4313	-1.02568	1.44967	12.6192
1.93	10.4216	-1.01878	1.43999	12.5474
1.94	10.4118	-1.01184	1.42837	12.4751
1.95	10.4019	-1.00484	1.42143	12.4022
1.96	10.3919	-0.997803	1.40905	12.3291
1.97	10.3819	-0.990706	1.40179	12.2554
1.98	10.3718	-0.983572	1.39164	12.1815
1.99	10.3617	-0.976387	1.38405	12.107
2	10.3514	-0.969162	1.37559	12.0322
2.01	10.3411	-0.961892	1.36685	11.957
2.02	10.3307	-0.954576	1.35903	11.8814
2.03	10.3202	-0.947218	1.35169	11.8055
2.04	10.3097	-0.939819	1.34396	11.7292
2.05	10.299	-0.932379	1.33723	11.6526
2.06	10.2883	-0.924901	1.32913	11.5757
2.07	10.2775	-0.917377	1.323	11.4983
2.08	10.2666	-0.909818	1.31562	11.4207
2.09	10.2556	-0.902217	1.30975	11.3428
2.1	10.2445	-0.894582	1.30298	11.2646
2.11	10.2333	-0.886908	1.29675	11.186
2.12	10.2221	-0.879196	1.29073	11.1072
2.13	10.2107	-0.871448	1.28418	11.0281
2.14	10.1992	-0.863661	1.27895	10.9487
2.15	10.1876	-0.855842	1.27313	10.869
2.16	10.176	-0.847988	1.26709	10.7891
2.17	10.1642	-0.840096	1.26278	10.7089
2.18	10.1523	-0.832177	1.25586	10.6285
2.19	10.1402	-0.824214	1.25241	10.5477
2.2	10.1281	-0.816229	1.24556	10.4669
2.21	10.1159	-0.808201	1.24147	10.3856
2.22	10.1035	-0.800146	1.23667	10.3043
2.23	10.091	-0.79206	1.23083	10.2227
2.24	10.0784	-0.783935	1.22762	10.1408
2.25	10.0656	-0.775789	1.22166	10.0588
2.26	10.0527	-0.767604	1.21774	9.9765
2.27	10.0397	-0.759392	1.21371	9.89406
2.28	10.0265	-0.751153	1.20808	9.81145
2.29	10.0132	-0.742875	1.20487	9.72856
2.3	9.99975	-0.734575	1.20067	9.64557
2.31	9.98614	-0.726247	1.19563	9.5624
2.32	9.97237	-0.717883	1.19225	9.47899
2.33	9.95844	-0.709495	1.18846	9.39546
2.34	9.94434	-0.701081	1.18389	9.31179
2.35	9.93008	-0.692634	1.18023	9.22791
2.36	9.91564	-0.684161	1.17675	9.1439
2.37	9.90102	-0.675663	1.17297	9.05976
2.38	9.88622	-0.667138	1.16861	8.97548
2.39	9.87123	-0.658581	1.16555	8.89101
2.4	9.85605	-0.650001	1.16212	8.80644
2.41	9.84067	-0.641396	1.15875	8.72177
2.42	9.82507	-0.632766	1.1546	8.63698
2.43	9.80927	-0.624105	1.15162	8.55202
2.44	9.79325	-0.615422	1.14843	8.46698
2.45	9.777	-0.606714	1.1451	8.38185
2.46	9.76052	-0.597981	1.14169	8.29661
2.47	9.74379	-0.589223	1.13839	8.21126
2.48	9.72682	-0.580438	1.13539	8.12582
2.49	9.70959	-0.571631	1.13237	8.0403
2.5	9.6921	-0.5628	1.1291	7.95471
2.51	9.67433	-0.553943	1.12617	7.86903
2.52	9.65628	-0.545063	1.12351	7.78328
2.53	9.63793	-0.536163	1.12038	7.6975
2.54	9.61928	-0.527237	1.11714	7.61164
2.55	9.60032	-0.518286	1.11476	7.52571
2.56	9.58102	-0.509315	1.11186	7.43976
2.57	9.56139	-0.500321	1.10858	7.35376
2.58	9.5414	-0.491301	1.10647	7.2677
2.59	9.52105	-0.482263	1.10336	7.18165
2.6	9.50031	-0.4732	1.10077	7.09554
2.61	9.47918	-0.464115	1.09842	7.00943
2.62	9.45763	-0.455011	1.09523	6.92333
2.63	9.43565	-0.445881	1.09332	6.83717
2.64	9.41323	-0.436734	1.09021	6.75108
2.65	9.39033	-0.427562	1.08824	6.66494
2.66	9.36694	-0.418372	1.08532	6.57887
2.67	9.34304	-0.409159	1.08306	6.49278
2.68	9.3186	-0.399925	1.08058	6.40674
2.69	9.29359	-0.390671	1.07779	6.32074
2.7	9.268	-0.381393	1.07607	6.23475
2.71	9.24178	-0.3721	1.07378	6.14886
2.72	9.2149	-0.362787	1.07063	6.06305
2.73	9.18734	-0.353447	1.06887	5.97723
2.74	9.15904	-0.344091	1.06686	5.89154
2.75	9.12998	-0.334718	1.06398	5.80597
2.76	9.10011	-0.325319	1.06237	5.72044
2.77	9.06937	-0.315906	1.05981	5.63507
2.78	9.03771	-0.30647	1.05769	5.54979
2.79	9.00508	-0.297016	1.05551	5.46465
2.8	8.97141	-0.287542	1.05354	5.37966
2.81	8.93664	-0.27805	1.0511	5.29483
2.82	8.90067	-0.268536	1.04955	5.21015
2.83	8.86343	-0.259008	1.04711	5.1257
2.84	8.82482	-0.249458	1.04486	5.04142
2.85	8.78474	-0.239887	1.04315	4.95735
2.86	8.74305	-0.230301	1.04126	4.87353
2.87	8.69963	-0.220697	1.03886	4.78998
2.88	8.65432	-0.211071	1.03723	4.70668
2.89	8.60694	-0.20143	1.0351	4.6237
2.9	8.5573	-0.191769	1.03314	4.54103
2.91	8.50515	-0.18209	1.03135	4.4587
2.92	8.45023	-0.172394	1.02923	4.37677
2.93	8.39223	-0.162678	1.02744	4.29523
2.94	8.33075	-0.152945	1.02561	4.21415
2.95	8.26537	-0.143195	1.02356	4.13356
2.96	8.19554	-0.133425	1.02175	4.05349
2.97	8.12059	-0.123638	1.0198	3.97401
2.98	8.03971	-0.113832	1.01804	3.89518
2.99	7.95186	-0.104009	1.01597	3.81707
3	7.85571	-0.0941666	1.01411	3.73975
3.01	7.74952	-0.0843058	1.01204	3.66333
3.02	7.6309	-0.0744248	1.00994	3.58793
3.03	7.49654	-0.0645232	1.00754	3.5137
3.04	7.34156	-0.054598	1.00489	3.44083
3.05	7.1584	-0.0446467	1.0011	3.3696
3.06	6.93442	-0.0346576	0.995231	3.30033
3.07	6.64588	-0.0246097	0.980044	3.23355
3.08	6.23954	-0.0144061		3.16989
3.09	5.54539			3.09

## Sheet: gamma=1.2
Energy_cut	Gibbs_entropy	Temperature	Specific_heat	Free_energy
0.01	1.28541	0.00626415	1.81427	0.00194803
0.02	2.88179	0.011776	1.91216	-0.013936
0.03	3.73098	0.0170057	1.94528	-0.0334478
0.04	4.31902	0.0221463	1.99423	-0.0556503
0.05	4.77056	0.0271608	1.97475	-0.0795721
0.06	5.13874	0.0322247	1.98169	-0.105594
0.07	5.44906	0.0372709	2.0125	-0.133091
0.08	5.71736	0.0422399	1.99329	-0.161501
0.09	5.95411	0.0472567	1.99599	-0.191371
0.1	6.16572	0.0522667	2.01806	-0.222262
0.11	6.35704	0.057222	2.00848	-0.253763
0.12	6.5318	0.0622009	2.00786	-0.286284
0.13	6.69257	0.0671813	2.02501	-0.319616
0.14	6.84142	0.0721196	2.0168	-0.3534
0.15	6.98008	0.0770779	2.02195	-0.38801
0.16	7.10982	0.0820236	2.03315	-0.423173
0.17	7.23173	0.0869421	2.02657	-0.458742
0.18	7.34675	0.0918766	2.04076	-0.494994
0.19	7.45559	0.0967767	2.0437	-0.531528
0.2	7.55893	0.10167	2.04012	-0.568514
0.21	7.65728	0.106571	2.05544	-0.606048
0.22	7.75112	0.111437	2.0578	-0.643758
0.23	7.84085	0.116296	2.06044	-0.681861
0.24	7.92684	0.121149	2.06888	-0.720333
0.25	8.00938	0.125983	2.07131	-0.759046
0.26	8.08876	0.130811	2.08912	-0.798098
0.27	8.16521	0.135598	2.08421	-0.837182
0.28	8.23895	0.140396	2.09992	-0.876712
0.29	8.31018	0.145158	2.10287	-0.916286
0.3	8.37907	0.149913	2.10844	-0.956132
0.31	8.44578	0.154656	2.12783	-0.996189
0.32	8.51044	0.159355	2.12566	-1.03618
0.33	8.57319	0.16406	2.14528	-1.07652
0.34	8.63414	0.168721	2.14964	-1.11676
0.35	8.69341	0.173373	2.16087	-1.15721
0.36	8.75109	0.178001	2.17668	-1.1977
0.37	8.80727	0.182595	2.17978	-1.23817
0.38	8.86204	0.187183	2.20627	-1.27882
0.39	8.91546	0.191715	2.20725	-1.31923
0.4	8.96762	0.196246	2.23109	-1.35986
0.41	9.01858	0.200728	2.24027	-1.40028
0.42	9.0684	0.205192	2.26289	-1.44076
0.43	9.11713	0.209611	2.27335	-1.48105
0.44	9.16484	0.21401	2.30025	-1.52136
0.45	9.21157	0.218357	2.31132	-1.56141
0.46	9.25736	0.222684	2.34135	-1.60146
0.47	9.30227	0.226955	2.36024	-1.64119
0.48	9.34633	0.231191	2.38749	-1.68079
0.49	9.38958	0.23538	2.41018	-1.72012
0.5	9.43207	0.239529	2.44177	-1.75925
0.51	9.47382	0.243624	2.47315	-1.79805
0.52	9.51486	0.247668	2.50907	-1.83653
0.53	9.55524	0.251653	2.54468	-1.87461
0.54	9.59498	0.255583	2.58521	-1.91231
0.55	9.6341	0.259451	2.63596	-1.94958
0.56	9.67265	0.263245	2.68346	-1.98628
0.57	9.71063	0.266972	2.74341	-2.02246
0.58	9.74809	0.270617	2.801	-2.058
0.59	9.78504	0.274187	2.87618	-2.09293
0.6	9.82152	0.277664	2.97375	-2.12708
0.61	9.85753	0.281026	3.05241	-2.16023
0.62	9.89311	0.284302	3.17226	-2.19264
0.63	9.92829	0.287455	3.32436	-2.22393
0.64	9.96308	0.290463	3.47005	-2.2539
0.65	9.9975	0.293345	3.69084	-2.28271
0.66	10.0316	0.296054	3.97428	-2.30989
0.67	10.0654	0.29857	4.31236	-2.33522
0.68	10.0989	0.300889	4.84404	-2.35864
0.69	10.1321	0.302954	5.61697	-2.37956
0.7	10.1651	0.304734	7.01906	-2.39765
0.71	10.1979	0.306159	9.86254	-2.41218
0.72	10.2306	0.307173	21.1481	-2.42256
0.73	10.2631	0.307645	-45.8093	-2.42741
0.74	10.2956	0.307427	-8.54893	-2.42516
0.75	10.3282	0.306257	-3.89074	-2.41308
0.76	10.3608	0.303687	-2.06728	-2.38645
0.77	10.3938	0.29885	-1.06715	-2.33617
0.78	10.4272	0.289479	-0.35238	-2.23846
0.79	10.4618	0.261101	-0.0435846	-1.94157
0.8	10.5001	0.0316617	0.026471	0.46755
0.81	10.8159	0.409434	0.372071	-3.6184
0.82	10.8403	0.436311	0.49916	-3.90975
0.83	10.8632	0.456344	0.606584	-4.12738
0.84	10.8852	0.47283	0.708019	-4.30683
0.85	10.9063	0.486954	0.801996	-4.46087
0.86	10.9268	0.499423	0.890917	-4.59711
0.87	10.9469	0.510647	0.98581	-4.71999
0.88	10.9664	0.520791	1.08071	-4.83123
0.89	10.9856	0.530044	1.17148	-4.93288
0.9	11.0045	0.538581	1.28003	-5.02682
0.91	11.0231	0.546393	1.38019	-5.11293
0.92	11.0414	0.553638	1.4967	-5.19293
0.93	11.0594	0.56032	1.63668	-5.26682
0.94	11.0773	0.56643	1.76945	-5.33451
0.95	11.0949	0.572081	1.92728	-5.39721
0.96	11.1124	0.57727	2.1373	-5.45487
0.97	11.1298	0.581948	2.36441	-5.50694
0.98	11.1469	0.586178	2.65069	-5.55409
0.99	11.164	0.58995	3.00901	-5.5962
1	11.1809	0.593274	3.50273	-5.63336
1.01	11.1978	0.596129	4.23944	-5.66533
1.02	11.2146	0.598488	5.37315	-5.69178
1.03	11.2313	0.600349	7.49225	-5.71269
1.04	11.2479	0.601683	12.7649	-5.7277
1.05	11.2646	0.602467	57.6631	-5.73652
1.06	11.2812	0.60264	-21.1977	-5.73848
1.07	11.2978	0.602168	-8.46409	-5.73315
1.08	11.3144	0.600987	-5.00204	-5.71978
1.09	11.331	0.598988	-3.44636	-5.69713
1.1	11.3477	0.596086	-2.52316	-5.6642
1.11	11.3645	0.592123	-1.91411	-5.61916
1.12	11.3814	0.586899	-1.48228	-5.5597
1.13	11.3984	0.580152	-1.14906	-5.4828
1.14	11.4156	0.571449	-0.88923	-5.38346
1.15	11.4331	0.560204	-0.67193	-5.25488
1.16	11.451	0.545321	-0.485986	-5.08446
1.17	11.4693	0.524744	-0.318142	-4.84846
1.18	11.4884	0.493312	-0.134456	-4.48736
1.19	11.5086	0.418938	-0.0226672	-3.63141
1.2	11.5325	-0.0222279	-0.010627	1.45634
1.21	11.0826	-0.963224	-0.151277	11.8851
1.22	11.0723	-1.02933	-0.221679	12.617
1.23	11.0625	-1.07444	-0.292501	13.116
1.24	11.0532	-1.10863	-0.366725	13.4939
1.25	11.0442	-1.13589	-0.44581	13.7951
1.26	11.0354	-1.15833	-0.530953	14.0426
1.27	11.0268	-1.17716	-0.623146	14.2503
1.28	11.0183	-1.19321	-0.726059	14.4271
1.29	11.0099	-1.20698	-0.8391	14.5787
1.3	11.0016	-1.2189	-0.96617	14.7098
1.31	10.9934	-1.22925	-1.10941	14.8236
1.32	10.9853	-1.23826	-1.27623	14.9226
1.33	10.9772	-1.2461	-1.46578	15.0087
1.34	10.9692	-1.25292	-1.68789	15.0835
1.35	10.9612	-1.25884	-1.95704	15.1484
1.36	10.9532	-1.26395	-2.28294	15.2044
1.37	10.9453	-1.26833	-2.67375	15.2523
1.38	10.9375	-1.27207	-3.19866	15.2933
1.39	10.9296	-1.2752	-3.86989	15.3274
1.4	10.9217	-1.27778	-4.79993	15.3556
1.41	10.9139	-1.27987	-6.19222	15.3784
1.42	10.9061	-1.28148	-8.38384	15.396
1.43	10.8983	-1.28268	-12.6647	15.409
1.44	10.8905	-1.28347	-23.9358	15.4176
1.45	10.8827	-1.28388	-138.232	15.4221
1.46	10.8749	-1.28396	38.8926	15.4229
1.47	10.8671	-1.2837	17.6276	15.4201
1.48	10.8594	-1.28313	11.8912	15.414
1.49	10.8516	-1.28229	8.91939	15.4048
1.5	10.8438	-1.28117	7.25192	15.3927
1.51	10.836	-1.27979	6.15202	15.3777
1.52	10.8281	-1.27816	5.40582	15.3601
1.53	10.8203	-1.27631	4.8392	15.3401
1.54	10.8125	-1.27425	4.36789	15.3178
1.55	10.8046	-1.27196	4.03884	15.2931
1.56	10.7968	-1.26948	3.75528	15.2663
1.57	10.7889	-1.26682	3.49329	15.2376
1.58	10.781	-1.26396	3.31947	15.2067
1.59	10.7731	-1.26094	3.12687	15.1743
1.6	10.7652	-1.25775	2.98731	15.1398
1.61	10.7572	-1.2544	2.85662	15.1038
1.62	10.7492	-1.2509	2.73628	15.0662
1.63	10.7412	-1.24724	2.6415	15.0269
1.64	10.7332	-1.24346	2.54311	14.9863
1.65	10.7252	-1.23953	2.46681	14.9441
1.66	10.7171	-1.23547	2.38736	14.9007
1.67	10.709	-1.23128	2.32457	14.8558
1.68	10.7009	-1.22698	2.25698	14.8098
1.69	10.6927	-1.22255	2.20637	14.7624
1.7	10.6846	-1.21802	2.14919	14.714
1.71	10.6764	-1.21337	2.10318	14.6643
1.72	10.6681	-1.20861	2.06079	14.6136
1.73	10.6598	-1.20376	2.01302	14.5619
1.74	10.6515	-1.19879	1.98196	14.509
1.75	10.6432	-1.19375	1.93943	14.4553
1.76	10.6348	-1.18859	1.90929	14.4004
1.77	10.6264	-1.18335	1.87591	14.3448
1.78	10.618	-1.17802	1.8466	14.2882
1.79	10.6095	-1.17261	1.81835	14.2307
1.8	10.6009	-1.16711	1.79054	14.1724
1.81	10.5924	-1.16152	1.76894	14.1133
1.82	10.5838	-1.15587	1.74037	14.0534
1.83	10.5751	-1.15012	1.7212	13.9927
1.84	10.5664	-1.14431	1.69915	13.9313
1.85	10.5577	-1.13843	1.67614	13.8691
1.86	10.5489	-1.13246	1.66126	13.8062
1.87	10.5401	-1.12644	1.63863	13.7428
1.88	10.5312	-1.12034	1.62235	13.6785
1.89	10.5223	-1.11417	1.60658	13.6136
1.9	10.5133	-1.10795	1.58744	13.5482
1.91	10.5043	-1.10165	1.57562	13.482
1.92	10.4952	-1.0953	1.55748	13.4154
1.93	10.486	-1.08888	1.54366	13.3481
1.94	10.4769	-1.08241	1.53307	13.2802
1.95	10.4676	-1.07588	1.51499	13.2119
1.96	10.4583	-1.06928	1.50542	13.1429
1.97	10.449	-1.06264	1.49304	13.0735
1.98	10.4396	-1.05594	1.47907	13.0036
1.99	10.4301	-1.04918	1.47037	12.9331
2	10.4206	-1.04238	1.45682	12.8622
2.01	10.411	-1.03552	1.44784	12.7907
2.02	10.4013	-1.02861	1.43779	12.7189
2.03	10.3916	-1.02165	1.42506	12.6466
2.04	10.3818	-1.01464	1.41906	12.5738
2.05	10.372	-1.00759	1.40712	12.5007
2.06	10.362	-1.00048	1.39907	12.427
2.07	10.352	-0.993335	1.39052	12.353
2.08	10.342	-0.986143	1.37994	12.2787
2.09	10.3318	-0.978897	1.37508	12.2038
2.1	10.3216	-0.971624	1.3639	12.1287
2.11	10.3113	-0.964292	1.35788	12.0531
2.12	10.3009	-0.956928	1.34926	11.9773
2.13	10.2905	-0.949517	1.34183	11.901
2.14	10.28	-0.942064	1.33621	11.8244
2.15	10.2693	-0.93458	1.32653	11.7475
2.16	10.2586	-0.927042	1.32254	11.6702
2.17	10.2479	-0.919481	1.31265	11.5927
2.18	10.237	-0.911862	1.30926	11.5147
2.19	10.226	-0.904224	1.30028	11.4366
2.2	10.215	-0.896534	1.29644	11.3581
2.21	10.2038	-0.88882	1.2884	11.2794
2.22	10.1926	-0.881059	1.28398	11.2002
2.23	10.1812	-0.873271	1.2767	11.1209
2.24	10.1698	-0.865438	1.2723	11.0413
2.25	10.1582	-0.857578	1.26585	10.9614
2.26	10.1465	-0.849678	1.26134	10.8813
2.27	10.1348	-0.84175	1.25515	10.8009
2.28	10.1229	-0.833783	1.25102	10.7203
2.29	10.1109	-0.82579	1.24467	10.6395
2.3	10.0988	-0.817755	1.24117	10.5583
2.31	10.0866	-0.809698	1.23441	10.4771
2.32	10.0742	-0.801597	1.23184	10.3955
2.33	10.0617	-0.793479	1.22482	10.3138
2.34	10.0491	-0.785315	1.22235	10.2317
2.35	10.0364	-0.777134	1.2163	10.1496
2.36	10.0235	-0.768912	1.21281	10.0672
2.37	10.0105	-0.760667	1.20844	9.98467
2.38	9.99738	-0.752392	1.20322	9.90194
2.39	9.98409	-0.744081	1.20078	9.81897
2.4	9.97065	-0.735753	1.19469	9.73593
2.41	9.95705	-0.727383	1.19203	9.65259
2.42	9.94331	-0.718994	1.18802	9.56917
2.43	9.9294	-0.710576	1.18306	9.48559
2.44	9.91532	-0.702123	1.18056	9.40178
2.45	9.90108	-0.693653	1.17614	9.31791
2.46	9.88667	-0.68515	1.17208	9.23385
2.47	9.87207	-0.676619	1.16942	9.14963
2.48	9.85729	-0.668067	1.165	9.06533
2.49	9.84232	-0.659484	1.1615	8.98085
2.5	9.82716	-0.650874	1.15866	8.89624
2.51	9.8118	-0.642243	1.15489	8.81156
2.52	9.79622	-0.633585	1.15131	8.72674
2.53	9.78044	-0.624899	1.14849	8.64179
2.54	9.76444	-0.616192	1.14535	8.55677
2.55	9.74821	-0.607461	1.14124	8.47166
2.56	9.73175	-0.598698	1.13828	8.38638
2.57	9.71505	-0.589913	1.13579	8.30103
2.58	9.69809	-0.581109	1.13282	8.21565
2.59	9.68089	-0.572281	1.12934	8.13019
2.6	9.66341	-0.563427	1.12599	8.04462
2.61	9.64566	-0.554545	1.12339	7.95896
2.62	9.62763	-0.545644	1.12087	7.87326
2.63	9.6093	-0.536722	1.11787	7.78753
2.64	9.59067	-0.527777	1.11464	7.70173
2.65	9.57172	-0.518805	1.11224	7.61586
2.66	9.55245	-0.509814	1.10929	7.52997
2.67	9.53283	-0.500799	1.10628	7.44404
2.68	9.51287	-0.49176	1.10421	7.35805
2.69	9.49253	-0.482704	1.10122	7.27208
2.7	9.47181	-0.473623	1.09868	7.18607
2.71	9.4507	-0.464521	1.09629	7.10005
2.72	9.42917	-0.4554	1.09324	7.01404
2.73	9.40721	-0.446252	1.09134	6.92799
2.74	9.38481	-0.437089	1.08829	6.842
2.75	9.36193	-0.427901	1.08633	6.75598
2.76	9.33856	-0.418695	1.08351	6.67001
2.77	9.31467	-0.409466	1.08128	6.58404
2.78	9.29025	-0.400218	1.07899	6.49812
2.79	9.26526	-0.39095	1.07607	6.41225
2.8	9.23969	-0.381657	1.07447	6.32639
2.81	9.21348	-0.37235	1.07216	6.24064
2.82	9.18663	-0.363023	1.06956	6.15496
2.83	9.15908	-0.353673	1.06723	6.06932
2.84	9.13081	-0.344303	1.06502	5.98377
2.85	9.10176	-0.334914	1.06336	5.8983
2.86	9.0719	-0.325509	1.06082	5.81299
2.87	9.04118	-0.316083	1.05833	5.72776
2.88	9.00955	-0.306634	1.05691	5.64263
2.89	8.97693	-0.297172	1.054	5.5577
2.9	8.94328	-0.287685	1.05271	5.47285
2.91	8.90852	-0.278185	1.04993	5.38822
2.92	8.87258	-0.268661	1.04867	5.30371
2.93	8.83535	-0.259125	1.04588	5.21946
2.94	8.79676	-0.249564	1.04415	5.13535
2.95	8.75669	-0.239987	1.04245	5.05149
2.96	8.71502	-0.230394	1.04021	4.96789
2.97	8.67162	-0.22078	1.03801	4.88452
2.98	8.62633	-0.211146	1.03651	4.80142
2.99	8.57897	-0.201499	1.03444	4.71865
3	8.52934	-0.191832	1.03246	4.6362
3.01	8.47721	-0.182146	1.03068	4.55409
3.02	8.42231	-0.172444	1.02863	4.47237
3.03	8.36432	-0.162722	1.02688	4.39106
3.04	8.30286	-0.152984	1.02525	4.3102
3.05	8.2375	-0.14323	1.02279	4.22986
3.06	8.16768	-0.133453	1.02153	4.15
3.07	8.09275	-0.123664	1.0194	4.07078
3.08	8.01188	-0.113854	1.01755	3.99218
3.09	7.92405	-0.104026	1.01572	3.91431
3.1	7.82792	-0.0941811	1.01384	3.83724
3.11	7.72174	-0.0843176	1.01171	3.76108
3.12	7.60314	-0.0744334	1.00973	3.68593
3.13	7.46879	-0.0645297	1.00732	3.61196
3.14	7.31383	-0.0546024	1.00476	3.53935
3.15	7.13068	-0.0446497	1.001	3.46838
3.16	6.90672	-0.0346596	0.99512	3.39938
3.17	6.6182	-0.0246106	0.979953	3.33288
3.18	6.21187	-0.014406		3.26949
3.19	5.51771			3.19

## Sheet: gamma=1.3
Energy_cut	Gibbs_entropy	Temperature	Specific_heat	Free_energy
0.01	1.26633	0.00630787	1.83216	0.00201213
0.02	2.85165	0.0117659	1.90665	-0.0135523
0.03	3.70157	0.0170107	1.96541	-0.0329664
0.04	4.28943	0.0220987	1.96859	-0.0547909
0.05	4.74195	0.0271785	1.98148	-0.078879
0.06	5.10988	0.0322252	1.99788	-0.104667
0.07	5.4202	0.0372305	1.9915	-0.131797
0.08	5.6888	0.0422519	2.0012	-0.160362
0.09	5.92547	0.0472489	2.01263	-0.189972
0.1	6.13712	0.0522175	2.0017	-0.220465
0.11	6.32862	0.0572133	2.01361	-0.252081
0.12	6.50341	0.0621795	2.01991	-0.284379
0.13	6.66423	0.0671302	2.01435	-0.317371
0.14	6.8132	0.0720946	2.02563	-0.351195
0.15	6.95191	0.0770313	2.03354	-0.385514
0.16	7.08172	0.0819488	2.02645	-0.420339
0.17	7.20375	0.0868836	2.04244	-0.455888
0.18	7.31885	0.0917797	2.04274	-0.491721
0.19	7.4278	0.0966751	2.04223	-0.528083
0.2	7.53124	0.101572	2.06072	-0.564961
0.21	7.62969	0.106424	2.06053	-0.601985
0.22	7.72366	0.111277	2.06121	-0.639469
0.23	7.81352	0.116129	2.08158	-0.677377
0.24	7.89963	0.120933	2.07557	-0.715327
0.25	7.98233	0.125751	2.09095	-0.753785
0.26	8.06185	0.130534	2.0998	-0.792341
0.27	8.13846	0.135296	2.09921	-0.8311
0.28	8.21237	0.14006	2.12277	-0.870221
0.29	8.28377	0.14477	2.12265	-0.909244
0.3	8.35284	0.149481	2.13677	-0.948595
0.31	8.41974	0.154161	2.15092	-0.987999
0.32	8.48461	0.158811	2.1611	-1.02745
0.33	8.54757	0.163438	2.16894	-1.067
0.34	8.60876	0.168048	2.19194	-1.10669
0.35	8.66827	0.172611	2.19821	-1.14623
0.36	8.7262	0.17716	2.22284	-1.18593
0.37	8.78265	0.181659	2.23379	-1.22544
0.38	8.83769	0.186135	2.25422	-1.26501
0.39	8.89142	0.190571	2.27791	-1.30445
0.4	8.94389	0.194961	2.29607	-1.34371
0.41	8.99519	0.199317	2.32097	-1.38289
0.42	9.04536	0.203625	2.34914	-1.42186
0.43	9.09447	0.207882	2.37089	-1.46058
0.44	9.14257	0.2121	2.41179	-1.49914
0.45	9.18972	0.216246	2.43723	-1.53724
0.46	9.23596	0.220349	2.4866	-1.57514
0.47	9.28134	0.224371	2.51962	-1.61246
0.48	9.32591	0.22834	2.5741	-1.64947
0.49	9.36971	0.232224	2.62687	-1.68587
0.5	9.41277	0.236031	2.68855	-1.72171
0.51	9.45514	0.239751	2.76262	-1.75688
0.52	9.49685	0.24337	2.8462	-1.79125
0.53	9.53794	0.246884	2.95599	-1.82476
0.54	9.57844	0.250267	3.06285	-1.85717
0.55	9.6184	0.253532	3.22679	-1.88857
0.56	9.65784	0.256631	3.40354	-1.9185
0.57	9.69681	0.259569	3.67002	-1.94699
0.58	9.73533	0.262294	3.99002	-1.97352
0.59	9.77346	0.2648	4.51347	-1.99801
0.6	9.81122	0.267016	5.25371	-2.01975
0.61	9.84867	0.268919	6.7281	-2.0385
0.62	9.88586	0.270405	10.1921	-2.05319
0.63	9.92284	0.271386	32.8701	-2.06292
0.64	9.95969	0.271691	-16.4112	-2.06595
0.65	9.9965	0.271081	-5.12518	-2.05986
0.66	10.0334	0.26913	-2.40908	-2.04029
0.67	10.0705	0.264979	-1.17714	-1.99848
0.68	10.1083	0.256484	-0.377161	-1.91261
0.69	10.1473	0.22997	1.4831	-1.64357
0.7	10.1908	0.236713	0.233178	-1.71228
0.71	10.233	0.279599	0.431643	-2.15113
0.72	10.2688	0.302766	0.546133	-2.38903
0.73	10.3018	0.321076	0.636875	-2.57766
0.74	10.3329	0.336778	0.713489	-2.73991
0.75	10.3626	0.350794	0.775766	-2.88515
0.76	10.3911	0.363684	0.839507	-3.01909
0.77	10.4186	0.375596	0.895866	-3.1432
0.78	10.4453	0.386758	0.946629	-3.25979
0.79	10.4711	0.397322	0.994613	-3.37041
0.8	10.4963	0.407376	1.04891	-3.47594
0.81	10.5208	0.41691	1.09386	-3.57624
0.82	10.5448	0.426052	1.13598	-3.67264
0.83	10.5683	0.434855	1.18778	-3.76567
0.84	10.5913	0.443274	1.23396	-3.85484
0.85	10.6138	0.451378	1.28072	-3.94086
0.86	10.636	0.459186	1.32802	-4.0239
0.87	10.6578	0.466716	1.3749	-4.10416
0.88	10.6792	0.473989	1.42528	-4.18183
0.89	10.7003	0.481006	1.47856	-4.2569
0.9	10.7211	0.487769	1.52971	-4.32941
0.91	10.7416	0.494306	1.58839	-4.39963
0.92	10.7618	0.500602	1.6475	-4.46739
0.93	10.7818	0.506672	1.70888	-4.53283
0.94	10.8015	0.512523	1.77513	-4.59604
0.95	10.821	0.518157	1.84997	-4.657
0.96	10.8403	0.523562	1.92527	-4.71559
0.97	10.8594	0.528756	2.00904	-4.772
0.98	10.8784	0.533734	2.10321	-4.82615
0.99	10.8971	0.538488	2.20417	-4.87796
1	10.9157	0.543025	2.32058	-4.92748
1.01	10.9341	0.547335	2.45645	-4.9746
1.02	10.9523	0.551405	2.60283	-5.01918
1.03	10.9705	0.555247	2.77354	-5.06133
1.04	10.9885	0.558853	2.99115	-5.10095
1.05	11.0064	0.562196	3.22903	-5.13775
1.06	11.0242	0.565293	3.537	-5.17189
1.07	11.0419	0.56812	3.96197	-5.20311
1.08	11.0595	0.570644	4.43611	-5.23102
1.09	11.077	0.572899	5.18253	-5.25599
1.1	11.0944	0.574828	6.27421	-5.2774
1.11	11.1118	0.576422	8.06921	-5.29511
1.12	11.1292	0.577661	11.7169	-5.3089
1.13	11.1465	0.578515	22.9077	-5.31841
1.14	11.1638	0.578951	-351.1	-5.32329
1.15	11.1811	0.578923	-19.0953	-5.32297
1.16	11.1983	0.578399	-9.24367	-5.31711
1.17	11.2156	0.577317	-5.89511	-5.30497
1.18	11.2329	0.575621	-4.10363	-5.28592
1.19	11.2503	0.573184	-3.08332	-5.2585
1.2	11.2678	0.569941	-2.36665	-5.22196
1.21	11.2853	0.565715	-1.85712	-5.17427
1.22	11.303	0.560331	-1.46476	-5.11341
1.23	11.3208	0.553504	-1.15816	-5.03612
1.24	11.3389	0.544869	-0.902917	-4.93822
1.25	11.3573	0.533794	-0.687204	-4.81243
1.26	11.376	0.519242	-0.499792	-4.64689
1.27	11.3952	0.499234	-0.328539	-4.41889
1.28	11.4153	0.468796	-0.139375	-4.07144
1.29	11.4366	0.397047	-0.0237136	-3.25088
1.3	11.4618	-0.024652	-0.0107158	1.58256
1.31	11.0561	-0.957856	-0.148836	11.9002
1.32	11.0457	-1.02504	-0.217621	12.6423
1.33	11.036	-1.071	-0.286924	13.1495
1.34	11.0266	-1.10585	-0.359458	13.5338
1.35	11.0176	-1.13367	-0.43632	13.8403
1.36	11.0087	-1.15659	-0.519173	14.0926
1.37	11.0001	-1.17585	-0.609969	14.3044
1.38	10.9916	-1.19224	-0.709962	14.4846
1.39	10.9832	-1.20633	-0.82024	14.6393
1.4	10.9749	-1.21852	-0.94346	14.7731
1.41	10.9667	-1.22912	-1.08402	14.8894
1.42	10.9586	-1.23834	-1.24429	14.9905
1.43	10.9505	-1.24638	-1.43183	15.0785
1.44	10.9425	-1.25336	-1.64438	15.1549
1.45	10.9345	-1.25945	-1.90742	15.2214
1.46	10.9266	-1.26469	-2.21194	15.2787
1.47	10.9187	-1.26921	-2.61444	15.3281
1.48	10.9108	-1.27303	-3.08999	15.3698
1.49	10.9029	-1.27627	-3.73018	15.4051
1.5	10.8951	-1.27895	-4.6352	15.4343
1.51	10.8873	-1.28111	-5.92843	15.4578
1.52	10.8795	-1.28279	-7.96917	15.4761
1.53	10.8717	-1.28405	-11.8105	15.4898
1.54	10.8639	-1.2849	-21.2372	15.499
1.55	10.8561	-1.28537	-87.2776	15.5041
1.56	10.8483	-1.28548	46.4148	15.5053
1.57	10.8405	-1.28527	18.9973	15.503
1.58	10.8328	-1.28474	12.2413	15.4973
1.59	10.825	-1.28392	9.17901	15.4884
1.6	10.8172	-1.28283	7.40972	15.4766
1.61	10.8094	-1.28148	6.22863	15.4621
1.62	10.8016	-1.27988	5.43466	15.4447
1.63	10.7938	-1.27804	4.8873	15.4249
1.64	10.7859	-1.27599	4.40856	15.4028
1.65	10.7781	-1.27372	4.03419	15.3783
1.66	10.7703	-1.27125	3.77675	15.3516
1.67	10.7624	-1.2686	3.50954	15.3231
1.68	10.7545	-1.26575	3.30638	15.2925
1.69	10.7466	-1.26272	3.14768	15.26
1.7	10.7387	-1.25955	2.97842	15.2259
1.71	10.7307	-1.25619	2.86027	15.1899
1.72	10.7228	-1.25269	2.73503	15.1524
1.73	10.7148	-1.24904	2.63717	15.1132
1.74	10.7068	-1.24525	2.5474	15.0726
1.75	10.6988	-1.24132	2.45614	15.0306
1.76	10.6907	-1.23725	2.38946	14.9871
1.77	10.6826	-1.23306	2.31611	14.9424
1.78	10.6745	-1.22875	2.25904	14.8963
1.79	10.6664	-1.22432	2.1976	14.8491
1.8	10.6582	-1.21977	2.14721	14.8006
1.81	10.65	-1.21511	2.09828	14.751
1.82	10.6418	-1.21035	2.05523	14.7002
1.83	10.6335	-1.20548	2.01221	14.6485
1.84	10.6252	-1.20051	1.97122	14.5957
1.85	10.6169	-1.19544	1.94133	14.5418
1.86	10.6085	-1.19029	1.9002	14.4872
1.87	10.6001	-1.18502	1.87389	14.4314
1.88	10.5917	-1.17969	1.8403	14.3749
1.89	10.5832	-1.17425	1.81436	14.3174
1.9	10.5747	-1.16874	1.78792	14.2591
1.91	10.5661	-1.16315	1.75992	14.2
1.92	10.5575	-1.15747	1.74	14.14
1.93	10.5489	-1.15172	1.71446	14.0794
1.94	10.5402	-1.14589	1.69569	14.0179
1.95	10.5315	-1.13999	1.6721	13.9558
1.96	10.5227	-1.13401	1.654	13.8929
1.97	10.5139	-1.12796	1.63844	13.8293
1.98	10.505	-1.12186	1.61536	13.7652
1.99	10.4961	-1.11567	1.60193	13.7002
2	10.4872	-1.10943	1.58612	13.6347
2.01	10.4782	-1.10312	1.56813	13.5687
2.02	10.4691	-1.09674	1.55479	13.5019
2.03	10.46	-1.09031	1.54061	13.4346
2.04	10.4508	-1.08382	1.52696	13.3668
2.05	10.4416	-1.07727	1.51255	13.2984
2.06	10.4323	-1.07066	1.50035	13.2294
2.07	10.4229	-1.064	1.49011	13.16
2.08	10.4136	-1.05729	1.47513	13.0901
2.09	10.4041	-1.05051	1.46497	13.0196
2.1	10.3946	-1.04368	1.45573	12.9486
2.11	10.385	-1.03681	1.44212	12.8773
2.12	10.3753	-1.02988	1.43428	12.8053
2.13	10.3656	-1.0229	1.42329	12.7331
2.14	10.3559	-1.01588	1.41251	12.6603
2.15	10.346	-1.0088	1.40609	12.5871
2.16	10.3361	-1.00169	1.39496	12.5135
2.17	10.3261	-0.994518	1.38571	12.4395
2.18	10.3161	-0.987302	1.37894	12.3651
2.19	10.3059	-0.98005	1.36945	12.2903
2.2	10.2957	-0.972748	1.36219	12.2152
2.21	10.2855	-0.965406	1.35388	12.1396
2.22	10.2751	-0.95802	1.34612	12.0637
2.23	10.2647	-0.950592	1.33902	11.9875
2.24	10.2541	-0.943123	1.33237	11.9109
2.25	10.2435	-0.935618	1.32442	11.834
2.26	10.2328	-0.928067	1.31816	11.7568
2.27	10.2221	-0.920481	1.31138	11.6792
2.28	10.2112	-0.912856	1.30432	11.6014
2.29	10.2003	-0.905189	1.29967	11.5232
2.3	10.1892	-0.897494	1.29116	11.4448
2.31	10.1781	-0.889749	1.28759	11.3659
2.32	10.1668	-0.881983	1.27967	11.287
2.33	10.1555	-0.874169	1.27495	11.2076
2.34	10.144	-0.866325	1.26913	11.128
2.35	10.1325	-0.858446	1.26318	11.0482
2.36	10.1209	-0.850529	1.25909	10.9681
2.37	10.1091	-0.842587	1.25185	10.8878
2.38	10.0972	-0.834599	1.24913	10.8071
2.39	10.0852	-0.826593	1.24166	10.7264
2.4	10.0731	-0.818539	1.23889	10.6453
2.41	10.0609	-0.810468	1.23208	10.5641
2.42	10.0486	-0.802351	1.22903	10.4825
2.43	10.0361	-0.794215	1.22296	10.4008
2.44	10.0235	-0.786038	1.21965	10.3189
2.45	10.0108	-0.777839	1.21406	10.2368
2.46	9.99796	-0.769602	1.21087	10.1545
2.47	9.98497	-0.761344	1.20536	10.072
2.48	9.97183	-0.753047	1.20246	9.98926
2.49	9.95855	-0.744731	1.19669	9.90644
2.5	9.94513	-0.736375	1.19452	9.82334
2.51	9.93155	-0.728003	1.18858	9.7402
2.52	9.91781	-0.71959	1.18619	9.65675
2.53	9.90391	-0.711159	1.18181	9.57326
2.54	9.88985	-0.702698	1.17745	9.48958
2.55	9.87562	-0.694205	1.17513	9.4057
2.56	9.86121	-0.685695	1.16975	9.32179
2.57	9.84663	-0.677146	1.16735	9.23761
2.58	9.83186	-0.66858	1.16339	9.15339
2.59	9.81691	-0.659984	1.15959	9.069
2.6	9.80175	-0.651361	1.15718	8.98448
2.61	9.7864	-0.642719	1.15242	8.89991
2.62	9.77084	-0.634042	1.15007	8.81512
2.63	9.75507	-0.625346	1.14718	8.7303
2.64	9.73908	-0.616629	1.14268	8.6454
2.65	9.72286	-0.607878	1.14008	8.56031
2.66	9.70641	-0.599107	1.13724	8.47518
2.67	9.68972	-0.590313	1.13377	8.38997
2.68	9.67278	-0.581493	1.1308	8.30466
2.69	9.65558	-0.57265	1.12817	8.21927
2.7	9.63812	-0.563786	1.1251	8.13384
2.71	9.62038	-0.554898	1.12147	8.04833
2.72	9.60236	-0.545981	1.11925	7.96271
2.73	9.58405	-0.537047	1.11648	7.87708
2.74	9.56543	-0.52809	1.11339	7.7914
2.75	9.54649	-0.519108	1.1111	7.70566
2.76	9.52723	-0.510108	1.10782	7.61992
2.77	9.50762	-0.501082	1.10495	7.53409
2.78	9.48767	-0.492031	1.10297	7.44823
2.79	9.46734	-0.482965	1.10004	7.36239
2.8	9.44664	-0.473874	1.09745	7.27652
2.81	9.42553	-0.464762	1.09519	7.19063
2.82	9.40402	-0.455631	1.09217	7.10477
2.83	9.38207	-0.446475	1.09021	7.01886
2.84	9.35967	-0.437303	1.0871	6.93301
2.85	9.3368	-0.428104	1.08526	6.84712
2.86	9.31345	-0.41889	1.08254	6.76131
2.87	9.28957	-0.409652	1.08016	6.67549
2.88	9.26516	-0.400394	1.07812	6.58972
2.89	9.24019	-0.391119	1.07537	6.50401
2.9	9.21462	-0.38182	1.07337	6.41832
2.91	9.18843	-0.372503	1.07131	6.33272
2.92	9.16158	-0.363169	1.06856	6.2472
2.93	9.13405	-0.35381	1.0665	6.16172
2.94	9.10578	-0.344434	1.06412	6.07634
2.95	9.07675	-0.335037	1.06245	5.99104
2.96	9.0469	-0.325624	1.06026	5.90589
2.97	9.01619	-0.316193	1.05766	5.82086
2.98	8.98457	-0.306738	1.05577	5.73591
2.99	8.95197	-0.297266	1.05402	5.65112
3	8.91833	-0.287779	1.05123	5.5665
3.01	8.88358	-0.278266	1.05005	5.482
3.02	8.84764	-0.268743	1.04731	5.39774
3.03	8.81043	-0.259194	1.04604	5.31361
3.04	8.77185	-0.249635	1.0431	5.22976
3.05	8.73179	-0.240048	1.0419	5.14605
3.06	8.69013	-0.23045	1.03999	5.06264
3.07	8.64674	-0.220834	1.03732	4.9795
3.08	8.60146	-0.211194	1.03606	4.89658
3.09	8.55411	-0.201542	1.03399	4.81401
3.1	8.50449	-0.191871	1.03203	4.73176
3.11	8.45237	-0.182181	1.03028	4.64986
3.12	8.39748	-0.172475	1.02843	4.56836
3.13	8.3395	-0.162751	1.02655	4.48727
3.14	8.27806	-0.15301	1.02448	4.40663
3.15	8.2127	-0.143249	1.02301	4.32646
3.16	8.14289	-0.133474	1.0209	4.24686
3.17	8.06797	-0.123679	1.0192	4.16784
3.18	7.98712	-0.113867	1.01738	4.08947
3.19	7.8993	-0.104038	1.01548	4.01183
3.2	7.80318	-0.0941905	1.01359	3.93498
3.21	7.69701	-0.0843246	1.01157	3.85905
3.22	7.57842	-0.074439	1.00956	3.78413
3.23	7.44408	-0.0645337	1.00733	3.71039
3.24	7.28912	-0.0546065	1.00455	3.63803
3.25	7.106	-0.0446517	1.00089	3.56729
3.26	6.88204	-0.0346606	0.995056	3.49854
3.27	6.59353	-0.0246109	0.979934	3.43227
3.28	6.1872	-0.0144062		3.36913
3.29	5.49306			3.29

## Sheet: gamma=1.4
Energy_cut	Gibbs_entropy	Temperature	Specific_heat	Free_energy
0.01	1.19875	0.00611939	1.79781	0.0026644
0.02	2.83289	0.0116817	1.88246	-0.0130931
0.03	3.68893	0.0169939	1.9521	-0.0326895
0.04	4.27738	0.0221166	1.98411	-0.0546011
0.05	4.72953	0.0271566	1.9791	-0.0784381
0.06	5.09776	0.0322094	1.9963	-0.104196
0.07	5.40823	0.0372187	2.00079	-0.131287
0.08	5.67691	0.0422167	2.00009	-0.159661
0.09	5.91378	0.0472165	2.00704	-0.189228
0.1	6.12557	0.052199	2.01416	-0.219749
0.11	6.31715	0.0571638	2.01536	-0.251112
0.12	6.49208	0.0621257	2.01912	-0.283325
0.13	6.65305	0.0670784	2.03105	-0.316276
0.14	6.80213	0.0720019	2.03264	-0.349766
0.15	6.94101	0.0769217	2.02857	-0.383914
0.16	7.07101	0.0818512	2.05098	-0.418771
0.17	7.19319	0.086727	2.048	-0.453843
0.18	7.30849	0.0916098	2.05181	-0.489529
0.19	7.41765	0.0964835	2.06956	-0.525681
0.2	7.5213	0.101315	2.06503	-0.562024
0.21	7.62	0.106158	2.07914	-0.598924
0.22	7.7142	0.110968	2.09504	-0.636026
0.23	7.80431	0.115741	2.09655	-0.673278
0.24	7.89071	0.120511	2.10261	-0.710915
0.25	7.97369	0.125267	2.12835	-0.748837
0.26	8.05352	0.129965	2.1274	-0.786677
0.27	8.13047	0.134666	2.14264	-0.824895
0.28	8.20472	0.139333	2.1666	-0.863187
0.29	8.27649	0.143948	2.17229	-0.901388
0.3	8.34596	0.148552	2.19	-0.939808
0.31	8.41328	0.153118	2.2146	-0.978225
0.32	8.47859	0.157633	2.22974	-1.01651
0.33	8.54203	0.162118	2.24714	-1.05482
0.34	8.60371	0.166568	2.28285	-1.09311
0.35	8.66375	0.170949	2.3034	-1.13106
0.36	8.72224	0.17529	2.33019	-1.16892
0.37	8.77929	0.179582	2.37363	-1.2066
0.38	8.83498	0.183795	2.40215	-1.24382
0.39	8.88939	0.187958	2.44233	-1.28083
0.4	8.94259	0.192052	2.5024	-1.31744
0.41	8.99466	0.196048	2.54783	-1.35339
0.42	9.04567	0.199973	2.61724	-1.38889
0.43	9.09567	0.203794	2.69308	-1.42364
0.44	9.14474	0.207507	2.78112	-1.4576
0.45	9.19293	0.211103	2.90178	-1.49065
0.46	9.2403	0.214549	3.03189	-1.5225
0.47	9.28691	0.217847	3.21213	-1.55313
0.48	9.33282	0.220961	3.45419	-1.58218
0.49	9.37807	0.223856	3.76851	-1.60933
0.5	9.42275	0.226509	4.28072	-1.63434
0.51	9.46689	0.228845	5.07665	-1.65645
0.52	9.51059	0.230815	6.69128	-1.67519
0.53	9.55392	0.232309	11.5378	-1.68947
0.54	9.59696	0.233176	375.213	-1.69778
0.55	9.63985	0.233203	-8.14248	-1.69804
0.56	9.68273	0.231975	-3.08136	-1.68615
0.57	9.72584	0.228729	-1.37884	-1.65458
0.58	9.76956	0.221477	-0.422584	-1.58373
0.59	9.81471	0.197813	1.46986	-1.35148
0.6	9.86526	0.204616	0.245563	-1.41859
0.61	9.91413	0.245339	0.443774	-1.82233
0.62	9.95489	0.267873	0.55367	-2.04665
0.63	9.99222	0.285934	0.63838	-2.22712
0.64	10.0272	0.301599	0.711504	-2.38419
0.65	10.0604	0.315654	0.765076	-2.52559
0.66	10.092	0.328724	0.827918	-2.6575
0.67	10.1225	0.340803	0.869148	-2.77976
0.68	10.1518	0.352308	0.918528	-2.89656
0.69	10.1802	0.363195	0.962337	-3.0074
0.7	10.2077	0.373587	1.00184	-3.11347
0.71	10.2345	0.383568	1.03889	-3.21562
0.72	10.2606	0.393194	1.07681	-3.31439
0.73	10.286	0.402481	1.11192	-3.40991
0.74	10.3108	0.411474	1.15117	-3.50264
0.75	10.3351	0.420161	1.18276	-3.59242
0.76	10.3589	0.428616	1.22039	-3.68
0.77	10.3823	0.43681	1.25065	-3.76508
0.78	10.4052	0.444806	1.28607	-3.84828
0.79	10.4276	0.452582	1.32074	-3.92936
0.8	10.4497	0.460153	1.35319	-4.00848
0.81	10.4715	0.467543	1.38988	-4.08586
0.82	10.4929	0.474738	1.41965	-4.16136
0.83	10.5139	0.481782	1.45626	-4.23542
0.84	10.5347	0.488649	1.49261	-4.30776
0.85	10.5551	0.495348	1.5279	-4.37847
0.86	10.5753	0.501893	1.56589	-4.44769
0.87	10.5953	0.508279	1.6041	-4.51535
0.88	10.6149	0.514514	1.64356	-4.58152
0.89	10.6344	0.520598	1.68109	-4.64623
0.9	10.6536	0.526546	1.72908	-4.7096
0.91	10.6726	0.53233	1.76502	-4.77132
0.92	10.6914	0.537995	1.81011	-4.8319
0.93	10.7099	0.54352	1.86138	-4.89107
0.94	10.7283	0.548892	1.91231	-4.9487
0.95	10.7466	0.554122	1.96705	-5.0049
0.96	10.7646	0.559205	2.01608	-5.05962
0.97	10.7825	0.564166	2.08041	-5.11311
0.98	10.8002	0.568972	2.13586	-5.16502
0.99	10.8178	0.573654	2.21154	-5.21567
1	10.8352	0.578176	2.28541	-5.26466
1.01	10.8525	0.582552	2.36547	-5.31215
1.02	10.8697	0.586779	2.45515	-5.3581
1.03	10.8867	0.590852	2.53814	-5.40244
1.04	10.9036	0.594792	2.64744	-5.4454
1.05	10.9205	0.598569	2.77143	-5.48665
1.06	10.9372	0.602177	2.90558	-5.52611
1.07	10.9538	0.605619	3.05495	-5.56381
1.08	10.9703	0.608893	3.21349	-5.59972
1.09	10.9867	0.612004	3.42601	-5.63391
1.1	11.003	0.614923	3.65004	-5.66603
1.11	11.0193	0.617663	3.95201	-5.69622
1.12	11.0355	0.620193	4.25321	-5.72414
1.13	11.0516	0.622544	4.73814	-5.75013
1.14	11.0677	0.624655	5.26844	-5.77348
1.15	11.0837	0.626553	5.96635	-5.79452
1.16	11.0997	0.628229	7.13367	-5.81313
1.17	11.1156	0.629631	8.64213	-5.82871
1.18	11.1315	0.630788	11.5759	-5.84159
1.19	11.1473	0.631652	17.3318	-5.85122
1.2	11.1631	0.632229	45.2757	-5.85766
1.21	11.179	0.63245	-110.715	-5.86013
1.22	11.1948	0.632359	-20.3909	-5.85912
1.23	11.2106	0.631869	-11.0244	-5.85362
1.24	11.2264	0.630962	-7.29697	-5.84344
1.25	11.2423	0.629592	-5.34479	-5.82803
1.26	11.2581	0.627721	-4.0861	-5.80697
1.27	11.2741	0.625273	-3.23227	-5.77937
1.28	11.2901	0.622179	-2.61548	-5.74445
1.29	11.3061	0.618356	-2.13674	-5.70122
1.3	11.3223	0.613676	-1.74838	-5.64823
1.31	11.3386	0.607956	-1.44716	-5.58338
1.32	11.3551	0.601046	-1.18487	-5.50491
1.33	11.3717	0.592607	-0.965821	-5.40894
1.34	11.3886	0.582253	-0.772909	-5.29102
1.35	11.4057	0.569315	-0.60221	-5.14345
1.36	11.4233	0.552709	-0.445998	-4.95376
1.37	11.4414	0.530287	-0.298364	-4.69723
1.38	11.4603	0.496771	-0.128916	-4.31313
1.39	11.4804	0.419201	-0.0227023	-3.42259
1.4	11.5042	-0.0212824	-0.0107676	1.64484
1.41	11.0344	-0.949996	-0.147685	11.8926
1.42	11.0238	-1.01771	-0.215535	12.639
1.43	11.014	-1.0641	-0.283623	13.1501
1.44	11.0046	-1.09936	-0.354633	13.5381
1.45	10.9955	-1.12756	-0.429776	13.8481
1.46	10.9867	-1.15083	-0.511075	14.1038
1.47	10.978	-1.17039	-0.599559	14.3186
1.48	10.9694	-1.18707	-0.694908	14.5015
1.49	10.961	-1.20146	-0.804205	14.6592
1.5	10.9527	-1.2139	-0.922559	14.7954
1.51	10.9444	-1.22474	-1.05824	14.9141
1.52	10.9363	-1.23419	-1.21238	15.0174
1.53	10.9282	-1.24244	-1.39153	15.1075
1.54	10.9201	-1.24962	-1.59319	15.186
1.55	10.9121	-1.2559	-1.84355	15.2545
1.56	10.9042	-1.26132	-2.13789	15.3137
1.57	10.8962	-1.266	-2.50111	15.3646
1.58	10.8883	-1.27	-2.94546	15.4082
1.59	10.8805	-1.27339	-3.55676	15.4451
1.6	10.8726	-1.27621	-4.34927	15.4757
1.61	10.8648	-1.27851	-5.48537	15.5007
1.62	10.8569	-1.28033	-7.26153	15.5204
1.63	10.8491	-1.28171	-10.2835	15.5354
1.64	10.8413	-1.28268	-17.2564	15.5459
1.65	10.8335	-1.28326	-43.2022	15.5522
1.66	10.8257	-1.28349	89.2187	15.5547
1.67	10.8179	-1.28338	23.5645	15.5535
1.68	10.8102	-1.28295	13.8672	15.5489
1.69	10.8024	-1.28223	9.97311	15.5411
1.7	10.7946	-1.28123	7.87954	15.5303
1.71	10.7868	-1.27996	6.5915	15.5166
1.72	10.7789	-1.27844	5.71777	15.5003
1.73	10.7711	-1.27669	5.05465	15.4814
1.74	10.7633	-1.27471	4.54029	15.4601
1.75	10.7554	-1.27251	4.18343	15.4364
1.76	10.7476	-1.27012	3.86125	15.4107
1.77	10.7397	-1.26753	3.58733	15.3829
1.78	10.7318	-1.26474	3.3876	15.353
1.79	10.7239	-1.26179	3.19581	15.3214
1.8	10.716	-1.25866	3.03209	15.2878
1.81	10.708	-1.25537	2.9135	15.2525
1.82	10.7001	-1.25193	2.76874	15.2158
1.83	10.6921	-1.24832	2.67663	15.1772
1.84	10.6841	-1.24459	2.57226	15.1373
1.85	10.676	-1.2407	2.49047	15.0958
1.86	10.668	-1.23668	2.41414	15.0529
1.87	10.6599	-1.23254	2.33986	15.0088
1.88	10.6518	-1.22827	2.27874	14.9632
1.89	10.6436	-1.22388	2.21599	14.9165
1.9	10.6355	-1.21937	2.16537	14.8685
1.91	10.6273	-1.21475	2.11505	14.8195
1.92	10.619	-1.21002	2.06935	14.7692
1.93	10.6108	-1.20519	2.02561	14.718
1.94	10.6025	-1.20025	1.9837	14.6656
1.95	10.5942	-1.19521	1.95171	14.6122
1.96	10.5858	-1.19009	1.91127	14.558
1.97	10.5774	-1.18485	1.8854	14.5026
1.98	10.5689	-1.17955	1.84822	14.4466
1.99	10.5605	-1.17414	1.82237	14.3894
2	10.5519	-1.16865	1.79406	14.3315
2.01	10.5434	-1.16308	1.77006	14.2728
2.02	10.5348	-1.15743	1.74629	14.2133
2.03	10.5262	-1.1517	1.7194	14.153
2.04	10.5175	-1.14589	1.70149	14.0918
2.05	10.5087	-1.14001	1.67768	14.0301
2.06	10.5	-1.13405	1.66004	13.9675
2.07	10.4912	-1.12802	1.64198	13.9043
2.08	10.4823	-1.12193	1.61952	13.8404
2.09	10.4734	-1.11576	1.6068	13.7758
2.1	10.4644	-1.10954	1.58876	13.7106
2.11	10.4554	-1.10324	1.57268	13.6448
2.12	10.4463	-1.09688	1.55782	13.5784
2.13	10.4372	-1.09046	1.54249	13.5114
2.14	10.428	-1.08398	1.53098	13.4438
2.15	10.4188	-1.07745	1.5154	13.3757
2.16	10.4095	-1.07085	1.50108	13.3071
2.17	10.4002	-1.06419	1.49301	13.2378
2.18	10.3908	-1.05749	1.47812	13.1682
2.19	10.3813	-1.05072	1.46646	13.0979
2.2	10.3718	-1.04391	1.45593	13.0272
2.21	10.3623	-1.03704	1.44531	12.956
2.22	10.3526	-1.03012	1.43594	12.8844
2.23	10.3429	-1.02315	1.4228	12.8124
2.24	10.3331	-1.01613	1.41525	12.7398
2.25	10.3233	-1.00906	1.40719	12.6668
2.26	10.3134	-1.00195	1.39484	12.5935
2.27	10.3034	-0.994784	1.38758	12.5197
2.28	10.2933	-0.987577	1.37944	12.4455
2.29	10.2832	-0.980328	1.37026	12.3709
2.3	10.273	-0.97303	1.36243	12.296
2.31	10.2627	-0.96569	1.3545	12.2206
2.32	10.2524	-0.958307	1.34754	12.1449
2.33	10.242	-0.950886	1.33788	12.0689
2.34	10.2314	-0.943412	1.33354	11.9925
2.35	10.2208	-0.935913	1.3253	11.9158
2.36	10.2101	-0.928368	1.31682	11.8388
2.37	10.1994	-0.920774	1.31302	11.7613
2.38	10.1885	-0.913158	1.30382	11.6837
2.39	10.1776	-0.905488	1.29912	11.6057
2.4	10.1665	-0.89779	1.29271	11.5274
2.41	10.1554	-0.890055	1.28587	11.4488
2.42	10.1441	-0.882278	1.28063	11.37
2.43	10.1328	-0.874469	1.27484	11.2908
2.44	10.1214	-0.866625	1.26807	11.2114
2.45	10.1098	-0.858739	1.26416	11.1317
2.46	10.0982	-0.850829	1.25773	11.0518
2.47	10.0864	-0.842878	1.25258	10.9716
2.48	10.0746	-0.834894	1.24841	10.8912
2.49	10.0626	-0.826884	1.24124	10.8106
2.5	10.0505	-0.818828	1.23897	10.7296
2.51	10.0383	-0.810756	1.23125	10.6486
2.52	10.026	-0.802635	1.22887	10.5672
2.53	10.0135	-0.794497	1.22259	10.4857
2.54	10.0009	-0.786318	1.21899	10.4039
2.55	9.9882	-0.778114	1.21422	10.322
2.56	9.97534	-0.769878	1.20942	10.2398
2.57	9.96236	-0.76161	1.20616	10.1574
2.58	9.94923	-0.753319	1.20045	10.0749
2.59	9.93595	-0.744989	1.19789	9.99217
2.6	9.92253	-0.736641	1.1924	9.90934
2.61	9.90895	-0.728254	1.18938	9.82624
2.62	9.89522	-0.719847	1.18494	9.74304
2.63	9.88133	-0.711407	1.18118	9.65965
2.64	9.86727	-0.702941	1.17752	9.57611
2.65	9.85305	-0.694449	1.17363	9.49244
2.66	9.83865	-0.685928	1.1702	9.40861
2.67	9.82407	-0.677383	1.16592	9.32466
2.68	9.80931	-0.668806	1.1637	9.24052
2.69	9.79435	-0.660213	1.15824	9.15636
2.7	9.77921	-0.651579	1.15665	9.07192
2.71	9.76386	-0.642933	1.15239	8.98751
2.72	9.74831	-0.634256	1.14911	8.90292
2.73	9.73254	-0.625553	1.14659	8.81822
2.74	9.71655	-0.616832	1.14187	8.73348
2.75	9.70034	-0.608074	1.13999	8.64853
2.76	9.6839	-0.599302	1.13653	8.56358
2.77	9.66721	-0.590503	1.13276	8.47852
2.78	9.65028	-0.581675	1.13072	8.39333
2.79	9.63308	-0.572831	1.12767	8.30813
2.8	9.61563	-0.563964	1.12356	8.22286
2.81	9.5979	-0.555063	1.12152	8.13744
2.82	9.57988	-0.546147	1.11919	8.05202
2.83	9.56157	-0.537212	1.11556	7.96659
2.84	9.54295	-0.528248	1.11235	7.88104
2.85	9.52402	-0.519258	1.11053	7.79542
2.86	9.50477	-0.510253	1.10783	7.70984
2.87	9.48517	-0.501226	1.10457	7.62422
2.88	9.46522	-0.492173	1.10205	7.53852
2.89	9.4449	-0.483099	1.0994	7.45282
2.9	9.4242	-0.474003	1.09699	7.3671
2.91	9.4031	-0.464887	1.09466	7.28138
2.92	9.38159	-0.455752	1.09165	7.19568
2.93	9.35965	-0.446592	1.08974	7.10994
2.94	9.33726	-0.437415	1.08666	7.02426
2.95	9.3144	-0.428213	1.08482	6.93854
2.96	9.29104	-0.418994	1.08195	6.8529
2.97	9.26718	-0.409752	1.07966	6.76724
2.98	9.24277	-0.40049	1.07769	6.68163
2.99	9.2178	-0.391211	1.07478	6.5961
3	9.19224	-0.381906	1.07287	6.51057
3.01	9.16606	-0.372585	1.07081	6.42514
3.02	9.13922	-0.363247	1.06811	6.33979
3.03	9.11169	-0.353884	1.06624	6.25448
3.04	9.08343	-0.344506	1.06405	6.16929
3.05	9.0544	-0.335108	1.06186	6.0842
3.06	9.02456	-0.32569	1.05949	5.99921
3.07	8.99386	-0.316252	1.05741	5.91432
3.08	8.96224	-0.306795	1.05569	5.82957
3.09	8.92964	-0.297322	1.05339	5.74498
3.1	8.89601	-0.287829	1.05091	5.66053
3.11	8.86127	-0.278313	1.04975	5.57621
3.12	8.82533	-0.268787	1.04697	5.49214
3.13	8.78813	-0.259236	1.04565	5.4082
3.14	8.74956	-0.249673	1.0429	5.32452
3.15	8.7095	-0.240084	1.04175	5.24101
3.16	8.66785	-0.230485	1.03918	5.15781
3.17	8.62446	-0.220862	1.03744	5.07481
3.18	8.57919	-0.211223	1.03589	4.99212
3.19	8.53184	-0.201569	1.03369	4.90976
3.2	8.48223	-0.191895	1.03168	4.8277
3.21	8.43012	-0.182202	1.03004	4.74599
3.22	8.37524	-0.172494	1.02818	4.66468
3.23	8.31726	-0.162768	1.02619	4.58378
3.24	8.25583	-0.153023	1.0246	4.50333
3.25	8.19048	-0.143263	1.02273	4.42339
3.26	8.12067	-0.133485	1.02071	4.34399
3.27	8.04576	-0.123688	1.01914	4.26517
3.28	7.96491	-0.113876	1.01723	4.18701
3.29	7.8771	-0.104045	1.01534	4.10958
3.3	7.78099	-0.0941964	1.0133	4.03294
3.31	7.67482	-0.0843276	1.01175	3.9572
3.32	7.55624	-0.0744437	1.00932	3.88251
3.33	7.42191	-0.0645361	1.00723	3.80898
3.34	7.26696	-0.0546079	1.00453	3.73683
3.35	7.08383	-0.044653	1.00081	3.66631
3.36	6.85988	-0.0346611	0.995013	3.59777
3.37	6.57138	-0.024611	0.979953	3.53173
3.38	6.16505	-0.0144064		3.46882
3.39	5.47092			3.39

## Sheet: gamma=1.5
Energy_cut	Gibbs_entropy	Temperature	Specific_heat	Free_energy
0.01	1.19146	0.00606433	1.77315	0.00277458
0.02	2.84045	0.011704	1.90391	-0.0132446
0.03	3.69486	0.0169563	1.94405	-0.0326513
0.04	4.28461	0.0221003	1.97872	-0.0546909
0.05	4.73709	0.027154	1.99285	-0.0786311
0.06	5.10536	0.032172	1.99231	-0.104249
0.07	5.41619	0.0371913	1.99603	-0.131435
0.08	5.68507	0.0422012	2.01605	-0.159917
0.09	5.92203	0.0471614	2.00949	-0.189291
0.1	6.13407	0.0521378	2.01966	-0.219817
0.11	6.32587	0.0570891	2.02759	-0.251138
0.12	6.50103	0.0620211	2.02566	-0.283201
0.13	6.66227	0.0669578	2.04419	-0.31609
0.14	6.81161	0.0718497	2.04639	-0.349412
0.15	6.95079	0.0767363	2.04868	-0.383378
0.16	7.08111	0.0816175	2.06905	-0.417942
0.17	7.20363	0.0864506	2.0707	-0.452759
0.18	7.31931	0.0912799	2.08309	-0.488106
0.19	7.42886	0.0960805	2.09567	-0.523768
0.2	7.53294	0.100852	2.10647	-0.559714
0.21	7.63209	0.1056	2.11693	-0.595945
0.22	7.72679	0.110323	2.14094	-0.632445
0.23	7.81743	0.114994	2.14977	-0.668959
0.24	7.90439	0.119646	2.1688	-0.705728
0.25	7.98797	0.124257	2.1937	-0.742559
0.26	8.06845	0.128815	2.21355	-0.779339
0.27	8.14608	0.133333	2.23722	-0.81614
0.28	8.22108	0.137803	2.26846	-0.852887
0.29	8.29365	0.142211	2.29942	-0.889448
0.3	8.36397	0.14656	2.33372	-0.925822
0.31	8.4322	0.150845	2.38015	-0.961954
0.32	8.49849	0.155046	2.427	-0.99766
0.33	8.56299	0.159167	2.48249	-1.03294
0.34	8.62582	0.163195	2.55265	-1.06769
0.35	8.68709	0.167112	2.63306	-1.10172
0.36	8.74693	0.17091	2.73021	-1.13494
0.37	8.80544	0.174573	2.86307	-1.16719
0.38	8.86273	0.178066	3.02559	-1.19815
0.39	8.91889	0.181371	3.23943	-1.22763
0.4	8.97402	0.184458	3.5537	-1.25533
0.41	9.02824	0.187272	4.04159	-1.28073
0.42	9.08163	0.189746	4.85444	-1.3032
0.43	9.13434	0.191806	6.67164	-1.32202
0.44	9.18647	0.193305	13.5368	-1.33579
0.45	9.2382	0.194044	-27.3709	-1.34261
0.46	9.28974	0.193678	-4.59769	-1.33922
0.47	9.34137	0.191503	-1.74338	-1.3189
0.48	9.39359	0.185767	-0.496305	-1.26502
0.49	9.44742	0.165618	1.48214	-1.07467
0.5	9.5078	0.172365	0.265318	-1.13882
0.51	9.56582	0.210056	0.468191	-1.49936
0.52	9.61342	0.231415	0.578968	-1.70469
0.53	9.65663	0.248687	0.656332	-1.87148
0.54	9.69685	0.263923	0.730467	-2.01922
0.55	9.73474	0.277613	0.780549	-2.15249
0.56	9.77076	0.290424	0.838558	-2.27767
0.57	9.80519	0.30235	0.882428	-2.3946
0.58	9.83826	0.313682	0.923438	-2.50609
0.59	9.87014	0.324511	0.961475	-2.61297
0.6	9.90096	0.334912	1.00021	-2.71595
0.61	9.93082	0.34491	1.03396	-2.81523
0.62	9.95981	0.354581	1.06729	-2.91156
0.63	9.98801	0.363951	1.10071	-3.00514
0.64	10.0155	0.373036	1.12836	-3.09614
0.65	10.0423	0.381898	1.16113	-3.18514
0.66	10.0685	0.390511	1.18752	-3.27185
0.67	10.0941	0.398931	1.21627	-3.35685
0.68	10.1192	0.407153	1.24584	-3.44005
0.69	10.1437	0.41518	1.27046	-3.52147
0.7	10.1678	0.423051	1.30068	-3.6015
0.71	10.1914	0.43074	1.32475	-3.67986
0.72	10.2147	0.438288	1.35424	-3.75696
0.73	10.2375	0.445672	1.37353	-3.83256
0.74	10.2599	0.452953	1.40293	-3.90726
0.75	10.282	0.460081	1.42891	-3.98054
0.76	10.3037	0.467079	1.45625	-4.05265
0.77	10.3251	0.473946	1.48316	-4.12356
0.78	10.3462	0.480688	1.5081	-4.19331
0.79	10.367	0.487319	1.53053	-4.26206
0.8	10.3876	0.493853	1.55933	-4.32993
0.81	10.4078	0.500266	1.59037	-4.39667
0.82	10.4278	0.506554	1.61632	-4.46224
0.83	10.4475	0.512741	1.6405	-4.52688
0.84	10.467	0.518836	1.66948	-4.59068
0.85	10.4863	0.524826	1.69901	-4.65349
0.86	10.5054	0.530712	1.73477	-4.71532
0.87	10.5242	0.536477	1.75631	-4.77599
0.88	10.5428	0.54217	1.79087	-4.83602
0.89	10.5613	0.547754	1.82088	-4.89499
0.9	10.5795	0.553246	1.85881	-4.95309
0.91	10.5976	0.558626	1.88902	-5.01011
0.92	10.6155	0.56392	1.92024	-5.0663
0.93	10.6333	0.569127	1.96634	-5.12168
0.94	10.6508	0.574213	1.99678	-5.17584
0.95	10.6682	0.579221	2.04127	-5.22927
0.96	10.6855	0.58412	2.08367	-5.28162
0.97	10.7026	0.588919	2.11738	-5.33298
0.98	10.7196	0.593642	2.17628	-5.38361
0.99	10.7365	0.598237	2.22359	-5.43294
1	10.7532	0.602734	2.26029	-5.4813
1.01	10.7698	0.607158	2.32842	-5.52895
1.02	10.7862	0.611453	2.38656	-5.57527
1.03	10.8026	0.615643	2.44657	-5.62054
1.04	10.8188	0.619731	2.4992	-5.66476
1.05	10.835	0.623732	2.59105	-5.70811
1.06	10.851	0.627591	2.65433	-5.74999
1.07	10.8669	0.631359	2.75131	-5.79093
1.08	10.8828	0.634993	2.82808	-5.83049
1.09	10.8985	0.638529	2.93797	-5.86902
1.1	10.9142	0.641933	3.04122	-5.90617
1.11	10.9298	0.645221	3.16344	-5.94211
1.12	10.9453	0.648382	3.31694	-5.97671
1.13	10.9607	0.651397	3.45552	-6.00975
1.14	10.976	0.654291	3.6273	-6.04152
1.15	10.9913	0.657048	3.84317	-6.07182
1.16	11.0065	0.65965	4.08077	-6.10046
1.17	11.0217	0.6621	4.33207	-6.12747
1.18	11.0368	0.664409	4.68594	-6.15294
1.19	11.0518	0.666543	5.08734	-6.17653
1.2	11.0669	0.668509	5.58736	-6.19828
1.21	11.0818	0.670298	6.1997	-6.21812
1.22	11.0967	0.671911	7.16322	-6.23602
1.23	11.1116	0.673307	8.34524	-6.25153
1.24	11.1265	0.674506	10.1828	-6.26486
1.25	11.1413	0.675488	13.1516	-6.2758
1.26	11.1561	0.676248	20.2111	-6.28428
1.27	11.1709	0.676743	38.7818	-6.28981
1.28	11.1857	0.677001	-160.292	-6.2927
1.29	11.2004	0.676938	-31.232	-6.292
1.3	11.2152	0.676618	-14.489	-6.28841
1.31	11.23	0.675928	-9.93569	-6.28066
1.32	11.2448	0.674921	-7.04457	-6.26934
1.33	11.2596	0.673502	-5.46259	-6.25335
1.34	11.2744	0.671671	-4.32969	-6.23272
1.35	11.2893	0.669362	-3.53161	-6.20664
1.36	11.3043	0.66653	-2.92453	-6.17463
1.37	11.3193	0.663111	-2.4483	-6.13593
1.38	11.3343	0.659026	-2.06572	-6.08963
1.39	11.3495	0.654185	-1.73574	-6.03469
1.4	11.3648	0.648424	-1.47494	-5.96922
1.41	11.3802	0.641644	-1.23876	-5.89206
1.42	11.3958	0.633572	-1.03742	-5.80006
1.43	11.4116	0.623932	-0.856947	-5.69007
1.44	11.4276	0.612263	-0.696958	-5.55671
1.45	11.444	0.597915	-0.548804	-5.39251
1.46	11.4607	0.579693	-0.411663	-5.18368
1.47	11.4779	0.555402	-0.278078	-4.90486
1.48	11.4959	0.519441	-0.121622	-4.49146
1.49	11.5152	0.437219	-0.021912	-3.54466
1.5	11.5381	-0.019153	-0.01084	1.72099
1.51	11.016	-0.941663	-0.147318	11.8833
1.52	11.0053	-1.00954	-0.214415	12.6304
1.53	10.9954	-1.05618	-0.281682	13.1432
1.54	10.986	-1.09168	-0.351583	13.5332
1.55	10.9768	-1.12013	-0.425536	13.8454
1.56	10.9679	-1.14363	-0.505072	14.1031
1.57	10.9591	-1.16342	-0.591264	14.3201
1.58	10.9505	-1.18034	-0.685551	14.5053
1.59	10.9421	-1.19492	-0.789866	14.6649
1.6	10.9337	-1.20758	-0.905131	14.8034
1.61	10.9254	-1.21863	-1.03706	14.9241
1.62	10.9172	-1.22828	-1.18587	15.0293
1.63	10.9091	-1.23671	-1.35292	15.1213
1.64	10.901	-1.2441	-1.55196	15.2019
1.65	10.8929	-1.25054	-1.78989	15.2721
1.66	10.8849	-1.25613	-2.05639	15.3329
1.67	10.877	-1.26099	-2.40968	15.3858
1.68	10.8691	-1.26514	-2.81859	15.4309
1.69	10.8611	-1.26869	-3.36103	15.4694
1.7	10.8533	-1.27167	-4.1005	15.5017
1.71	10.8454	-1.2741	-5.09195	15.5282
1.72	10.8376	-1.27607	-6.58162	15.5495
1.73	10.8297	-1.27759	-9.09023	15.5659
1.74	10.8219	-1.27869	-13.9779	15.5778
1.75	10.8141	-1.2794	-28.5459	15.5856
1.76	10.8063	-1.27975	-778.521	15.5893
1.77	10.7984	-1.27977	32.4253	15.5895
1.78	10.7906	-1.27946	16.5433	15.5861
1.79	10.7828	-1.27885	11.1858	15.5796
1.8	10.775	-1.27796	8.64993	15.57
1.81	10.7672	-1.2768	7.04955	15.5575
1.82	10.7593	-1.27538	6.05121	15.5423
1.83	10.7515	-1.27373	5.34083	15.5245
1.84	10.7436	-1.27186	4.76034	15.5044
1.85	10.7358	-1.26976	4.32187	15.4819
1.86	10.7279	-1.26745	4.00146	15.457
1.87	10.72	-1.26495	3.71652	15.4302
1.88	10.7121	-1.26226	3.47248	15.4014
1.89	10.7042	-1.25938	3.29128	15.3706
1.9	10.6962	-1.25634	3.11421	15.3381
1.91	10.6883	-1.25313	2.9595	15.3038
1.92	10.6803	-1.24975	2.84573	15.2677
1.93	10.6723	-1.24623	2.71986	15.2302
1.94	10.6643	-1.24256	2.62426	15.191
1.95	10.6562	-1.23875	2.53113	15.1504
1.96	10.6482	-1.2348	2.45158	15.1083
1.97	10.6401	-1.23072	2.37936	15.0649
1.98	10.6319	-1.22651	2.30723	15.0202
1.99	10.6238	-1.22218	2.25353	14.9742
2	10.6156	-1.21774	2.18826	14.9271
2.01	10.6074	-1.21317	2.1413	14.8786
2.02	10.5991	-1.2085	2.09252	14.8291
2.03	10.5909	-1.20372	2.04812	14.7785
2.04	10.5826	-1.19884	2.00702	14.7268
2.05	10.5742	-1.19386	1.96834	14.6741
2.06	10.5658	-1.18878	1.93309	14.6204
2.07	10.5574	-1.1836	1.89547	14.5658
2.08	10.549	-1.17833	1.87025	14.5102
2.09	10.5405	-1.17298	1.83372	14.4538
2.1	10.532	-1.16753	1.81174	14.3964
2.11	10.5234	-1.16201	1.78169	14.3383
2.12	10.5148	-1.1564	1.75695	14.2793
2.13	10.5062	-1.1507	1.73396	14.2195
2.14	10.4975	-1.14494	1.70973	14.1589
2.15	10.4887	-1.13909	1.69157	14.0976
2.16	10.4799	-1.13318	1.6681	14.0356
2.17	10.4711	-1.12718	1.65096	13.9729
2.18	10.4623	-1.12112	1.63092	13.9095
2.19	10.4533	-1.11499	1.61168	13.8454
2.2	10.4444	-1.10879	1.59947	13.7806
2.21	10.4353	-1.10254	1.5795	13.7154
2.22	10.4263	-1.09621	1.56492	13.6493
2.23	10.4172	-1.08982	1.55045	13.5828
2.24	10.408	-1.08337	1.53489	13.5156
2.25	10.3987	-1.07685	1.52348	13.4479
2.26	10.3895	-1.07029	1.50836	13.3797
2.27	10.3801	-1.06366	1.49604	13.3109
2.28	10.3707	-1.05697	1.48438	13.2416
2.29	10.3613	-1.05024	1.47113	13.1718
2.3	10.3517	-1.04344	1.46209	13.1014
2.31	10.3421	-1.0366	1.44987	13.0307
2.32	10.3325	-1.0297	1.43738	12.9594
2.33	10.3228	-1.02274	1.43028	12.8876
2.34	10.313	-1.01575	1.41863	12.8155
2.35	10.3032	-1.0087	1.40968	12.7428
2.36	10.2933	-1.00161	1.39937	12.6698
2.37	10.2833	-0.994464	1.3905	12.5963
2.38	10.2732	-0.987272	1.38349	12.5225
2.39	10.2631	-0.980044	1.37271	12.4483
2.4	10.2529	-0.972759	1.36534	12.3736
2.41	10.2426	-0.965435	1.35806	12.2986
2.42	10.2322	-0.958072	1.34896	12.2232
2.43	10.2218	-0.950659	1.34194	12.1474
2.44	10.2113	-0.943207	1.3345	12.0714
2.45	10.2007	-0.935713	1.32848	11.9949
2.46	10.19	-0.928186	1.31943	11.9182
2.47	10.1792	-0.920607	1.31319	11.8411
2.48	10.1684	-0.912992	1.30822	11.7636
2.49	10.1574	-0.905348	1.29942	11.686
2.5	10.1464	-0.897652	1.29463	11.6079
2.51	10.1352	-0.889928	1.28849	11.5296
2.52	10.124	-0.882167	1.28164	11.451
2.53	10.1127	-0.874364	1.27555	11.3721
2.54	10.1012	-0.866525	1.27136	11.293
2.55	10.0897	-0.858659	1.26379	11.2136
2.56	10.078	-0.850746	1.25971	11.1338
2.57	10.0663	-0.842808	1.25465	11.0539
2.58	10.0544	-0.834838	1.24746	10.9738
2.59	10.0424	-0.826821	1.24467	10.8933
2.6	10.0303	-0.818787	1.23818	10.8127
2.61	10.0181	-0.810711	1.23335	10.7318
2.62	10.0058	-0.802603	1.22958	10.6507
2.63	9.99333	-0.79447	1.22293	10.5694
2.64	9.98074	-0.786293	1.22048	10.4878
2.65	9.96802	-0.778099	1.2143	10.4061
2.66	9.95517	-0.769864	1.2109	10.3241
2.67	9.94218	-0.761606	1.20621	10.242
2.68	9.92905	-0.753315	1.20135	10.1597
2.69	9.91578	-0.744991	1.19843	10.0772
2.7	9.90235	-0.736647	1.19268	9.99454
2.71	9.88878	-0.728262	1.19059	9.91163
2.72	9.87505	-0.719863	1.18433	9.82868
2.73	9.86116	-0.71142	1.1829	9.74542
2.74	9.8471	-0.702966	1.17669	9.66218
2.75	9.83288	-0.694467	1.17505	9.57861
2.76	9.81848	-0.685957	1.16957	9.49505
2.77	9.8039	-0.677407	1.16744	9.41123
2.78	9.78914	-0.668841	1.16218	9.32738
2.79	9.77418	-0.660237	1.16066	9.24328
2.8	9.75904	-0.651621	1.15514	9.15919
2.81	9.74369	-0.642964	1.15343	9.07484
2.82	9.72814	-0.634294	1.1492	8.9905
2.83	9.71237	-0.625592	1.14616	8.90599
2.84	9.69639	-0.616868	1.1433	8.82139
2.85	9.68018	-0.608121	1.13876	8.73672
2.86	9.66373	-0.59934	1.13718	8.65186
2.87	9.64705	-0.590546	1.1331	8.56703
2.88	9.63011	-0.581721	1.13032	8.48204
2.89	9.61292	-0.572874	1.1281	8.39699
2.9	9.59547	-0.564009	1.12342	8.31193
2.91	9.57774	-0.555108	1.12147	8.22668
2.92	9.55972	-0.546191	1.11935	8.14143
2.93	9.54142	-0.537257	1.11527	8.05619
2.94	9.5228	-0.528291	1.11254	7.97081
2.95	9.50387	-0.519302	1.11069	7.88538
2.96	9.48462	-0.510299	1.10778	7.79999
2.97	9.46502	-0.501272	1.10388	7.71455
2.98	9.44507	-0.492213	1.10239	7.62898
2.99	9.42475	-0.483142	1.09953	7.54349
3	9.40406	-0.474047	1.0971	7.45796
3.01	9.38296	-0.464932	1.09445	7.37244
3.02	9.36145	-0.455795	1.09122	7.2869
3.03	9.33951	-0.446631	1.08959	7.20131
3.04	9.31712	-0.437453	1.08657	7.1158
3.05	9.29426	-0.42825	1.08471	7.03027
3.06	9.27091	-0.419031	1.082	6.9448
3.07	9.24705	-0.409788	1.07958	6.85933
3.08	9.22265	-0.400526	1.07751	6.77391
3.09	9.19768	-0.391245	1.07479	6.68855
3.1	9.17212	-0.381941	1.07273	6.60321
3.11	9.14594	-0.372619	1.07067	6.51795
3.12	9.1191	-0.363279	1.06798	6.43278
3.13	9.09157	-0.353915	1.06606	6.34765
3.14	9.06332	-0.344535	1.06386	6.26263
3.15	9.03429	-0.335135	1.0618	6.17771
3.16	9.00445	-0.325717	1.05947	6.09291
3.17	8.97375	-0.316279	1.05707	6.00821
3.18	8.94213	-0.306819	1.05549	5.92361
3.19	8.90954	-0.297344	1.05342	5.8392
3.2	8.87591	-0.287851	1.05105	5.75494
3.21	8.84117	-0.278337	1.04895	5.67083
3.22	8.80524	-0.268804	1.0476	5.58688
3.23	8.76804	-0.259258	1.04479	5.50319
3.24	8.72947	-0.249687	1.04344	5.41963
3.25	8.68942	-0.240103	1.04091	5.33636
3.26	8.64777	-0.230496	1.03987	5.25328
3.27	8.60439	-0.22088	1.03679	5.17053
3.28	8.55911	-0.211234	1.03574	5.08798
3.29	8.51177	-0.201579	1.03373	5.0058
3.3	8.46216	-0.191906	1.03172	4.92394
3.31	8.41006	-0.182213	1.02982	4.84242
3.32	8.35517	-0.172503	1.02806	4.76129
3.33	8.2972	-0.162776	1.02616	4.68058
3.34	8.23577	-0.153031	1.02442	4.60032
3.35	8.17042	-0.143269	1.02262	4.52057
3.36	8.10062	-0.13349	1.02083	4.44135
3.37	8.02571	-0.123694	1.0189	4.36273
3.38	7.94487	-0.11388	1.01707	4.28476
3.39	7.85706	-0.104047	1.01539	4.20751
3.4	7.76095	-0.094199	1.0134	4.13107
3.41	7.65479	-0.0843312	1.01146	4.05554
3.42	7.53621	-0.0744445	1.00946	3.98103
3.43	7.40188	-0.0645382	1.00704	3.9077
3.44	7.24693	-0.0546081	1.00459	3.83574
3.45	7.06381	-0.0446538	1.00074	3.76543
3.46	6.83987	-0.0346613	0.995029	3.69708
3.47	6.55136	-0.0246113	0.979893	3.63124
3.48	6.14504	-0.0144061		3.56853
3.49	5.45089			3.49

## Sheet: gamma=1.6
Energy_cut	Gibbs_entropy	Temperature	Specific_heat	Free_energy
0.01	1.18057	0.005908	1.72583	0.00302518
0.02	2.87319	0.0117023	1.89616	-0.013623
0.03	3.72773	0.0169761	1.96674	-0.0332823
0.04	4.31679	0.0220607	1.97553	-0.0552312
0.05	4.77008	0.0271226	1.99066	-0.0793771
0.06	5.13878	0.032146	1.99766	-0.105191
0.07	5.44986	0.0371519	2.01116	-0.132473
0.08	5.71903	0.0421242	2.01423	-0.160909
0.09	5.95642	0.0470888	2.02554	-0.190481
0.1	6.16878	0.0520258	2.03663	-0.220936
0.11	6.361	0.0569358	2.04273	-0.252169
0.12	6.53663	0.0618313	2.05679	-0.284168
0.13	6.69836	0.0666932	2.06693	-0.316735
0.14	6.8483	0.0715313	2.07003	-0.349868
0.15	6.9881	0.0763622	2.10304	-0.383627
0.16	7.11906	0.0811172	2.10714	-0.417478
0.17	7.24234	0.0858629	2.12112	-0.451848
0.18	7.3588	0.0905774	2.15464	-0.486541
0.19	7.4692	0.0952186	2.16767	-0.521207
0.2	7.57422	0.0998318	2.19455	-0.556149
0.21	7.67439	0.104389	2.23118	-0.591119
0.22	7.77019	0.108871	2.25983	-0.625944
0.23	7.86204	0.113296	2.30141	-0.660735
0.24	7.95031	0.117641	2.35112	-0.69528
0.25	8.03531	0.121894	2.40743	-0.729457
0.26	8.11735	0.126048	2.47529	-0.763175
0.27	8.19668	0.130088	2.56938	-0.796289
0.28	8.27356	0.13398	2.669	-0.828489
0.29	8.34819	0.137727	2.81565	-0.859768
0.3	8.4208	0.141278	3.01204	-0.889675
0.31	8.49158	0.144598	3.29743	-0.917867
0.32	8.56074	0.147631	3.73614	-0.943829
0.33	8.62848	0.150307	4.54899	-0.966924
0.34	8.69501	0.152506	6.44445	-0.986038
0.35	8.76058	0.154057	16.6233	-0.999632
0.36	8.82549	0.154659	-10.583	-1.00494
0.37	8.89015	0.153714	-2.5128	-0.99654
0.38	8.9552	0.149734	-0.620209	-0.960902
0.39	9.02199	0.133611	1.515	-0.815435
0.4	9.09683	0.140211	0.294035	-0.875481
0.41	9.16815	0.174221	0.5066	-1.18729
0.42	9.22555	0.193961	0.612889	-1.36939
0.43	9.27711	0.210277	0.701405	-1.52076
0.44	9.32467	0.224534	0.761963	-1.6537
0.45	9.3692	0.237658	0.816674	-1.77666
0.46	9.41128	0.249903	0.871164	-1.8919
0.47	9.4513	0.261381	0.913868	-2.00039
0.48	9.48955	0.272324	0.95486	-2.10423
0.49	9.52627	0.282797	0.99085	-2.204
0.5	9.56164	0.292889	1.02551	-2.3005
0.51	9.59578	0.30264	1.05992	-2.39407
0.52	9.62882	0.312075	1.08986	-2.48491
0.53	9.66086	0.32125	1.11698	-2.57356
0.54	9.69199	0.330203	1.14566	-2.66033
0.55	9.72228	0.338932	1.17243	-2.74519
0.56	9.75178	0.347461	1.19899	-2.82836
0.57	9.78056	0.355801	1.22758	-2.90994
0.58	9.80867	0.363947	1.25024	-2.98984
0.59	9.83614	0.371946	1.27022	-3.06851
0.6	9.86303	0.379819	1.29266	-3.14616
0.61	9.88936	0.387554	1.31779	-3.22267
0.62	9.91516	0.395143	1.34232	-3.29791
0.63	9.94047	0.402593	1.36523	-3.37196
0.64	9.96531	0.409918	1.37445	-3.44495
0.65	9.9897	0.417193	1.40527	-3.51764
0.66	10.0137	0.424309	1.42612	-3.58889
0.67	10.0372	0.431321	1.44633	-3.65927
0.68	10.0604	0.438235	1.46198	-3.72883
0.69	10.0832	0.445075	1.48401	-3.7978
0.7	10.1057	0.451814	1.50788	-3.8659
0.71	10.1278	0.458446	1.52867	-3.93307
0.72	10.1497	0.464987	1.537	-3.99946
0.73	10.1712	0.471493	1.57058	-4.06564
0.74	10.1924	0.477861	1.5886	-4.13053
0.75	10.2133	0.484155	1.59812	-4.19482
0.76	10.234	0.490413	1.62855	-4.25886
0.77	10.2543	0.496553	1.64719	-4.32183
0.78	10.2745	0.502624	1.67058	-4.3842
0.79	10.2944	0.50861	1.68223	-4.44582
0.8	10.314	0.514555	1.711	-4.50714
0.81	10.3335	0.520399	1.73295	-4.56753
0.82	10.3527	0.52617	1.74475	-4.62727
0.83	10.3717	0.531901	1.77961	-4.68672
0.84	10.3905	0.53752	1.79602	-4.7451
0.85	10.4091	0.543088	1.81893	-4.80306
0.86	10.4275	0.548586	1.83853	-4.86039
0.87	10.4457	0.554025	1.8746	-4.9172
0.88	10.4638	0.559359	1.88262	-4.97302
0.89	10.4817	0.564671	1.92221	-5.0287
0.9	10.4994	0.569874	1.94199	-5.08332
0.91	10.5169	0.575023	1.96928	-5.13747
0.92	10.5343	0.580101	1.98813	-5.19097
0.93	10.5516	0.585131	2.03377	-5.24404
0.94	10.5686	0.590048	2.049	-5.29601
0.95	10.5856	0.594928	2.08985	-5.34767
0.96	10.6024	0.599713	2.11074	-5.3984
0.97	10.6191	0.604451	2.15107	-5.44871
0.98	10.6356	0.6091	2.17882	-5.49815
0.99	10.652	0.613689	2.2254	-5.54704
1	10.6683	0.618183	2.25021	-5.59498
1.01	10.6845	0.622627	2.28771	-5.64246
1.02	10.7006	0.626998	2.35244	-5.68924
1.03	10.7165	0.631249	2.3677	-5.73479
1.04	10.7324	0.635473	2.42515	-5.78012
1.05	10.7481	0.639596	2.47479	-5.82444
1.06	10.7637	0.643637	2.51811	-5.86793
1.07	10.7793	0.647608	2.58209	-5.91074
1.08	10.7947	0.651481	2.6367	-5.95255
1.09	10.8101	0.655273	2.68359	-5.99355
1.1	10.8253	0.659	2.77179	-6.03388
1.11	10.8405	0.662608	2.83564	-6.07299
1.12	10.8556	0.666134	2.89597	-6.11128
1.13	10.8706	0.669587	2.99947	-6.14881
1.14	10.8855	0.672921	3.08271	-6.18511
1.15	10.9004	0.676165	3.18115	-6.22047
1.16	10.9152	0.679309	3.27365	-6.25478
1.17	10.9299	0.682363	3.41266	-6.28817
1.18	10.9446	0.685294	3.52975	-6.32024
1.19	10.9592	0.688127	3.70431	-6.35128
1.2	10.9737	0.690826	3.83304	-6.38091
1.21	10.9882	0.693435	4.03285	-6.40957
1.22	11.0026	0.695915	4.26113	-6.43686
1.23	11.017	0.698261	4.48457	-6.46271
1.24	11.0313	0.700491	4.78676	-6.48731
1.25	11.0455	0.70258	5.14806	-6.51038
1.26	11.0598	0.704523	5.53887	-6.53187
1.27	11.074	0.706328	6.06466	-6.55186
1.28	11.0881	0.707977	6.72815	-6.57014
1.29	11.1023	0.709463	7.52934	-6.58665
1.3	11.1164	0.710792	8.7217	-6.60141
1.31	11.1304	0.711938	10.4027	-6.61417
1.32	11.1445	0.712899	13.2163	-6.62488
1.33	11.1585	0.713656	17.8328	-6.63333
1.34	11.1725	0.714217	29.5318	-6.63959
1.35	11.1865	0.714556	85.261	-6.64338
1.36	11.2005	0.714673	-64.2397	-6.64469
1.37	11.2145	0.714517	-25.3465	-6.64295
1.38	11.2285	0.714123	-14.2469	-6.63852
1.39	11.2425	0.713421	-10.0279	-6.63063
1.4	11.2565	0.712423	-7.4623	-6.6194
1.41	11.2705	0.711083	-5.90919	-6.6043
1.42	11.2846	0.709391	-4.78982	-6.5852
1.43	11.2987	0.707303	-3.94457	-6.56161
1.44	11.3128	0.704768	-3.3211	-6.53293
1.45	11.327	0.701757	-2.81632	-6.49883
1.46	11.3413	0.698206	-2.40731	-6.45856
1.47	11.3556	0.694052	-2.06088	-6.41139
1.48	11.37	0.6892	-1.77563	-6.35622
1.49	11.3845	0.683568	-1.52666	-6.2921
1.5	11.3992	0.677018	-1.30773	-6.21743
1.51	11.4139	0.669371	-1.11395	-6.13015
1.52	11.4289	0.660394	-0.94352	-6.02755
1.53	11.444	0.649796	-0.788021	-5.90626
1.54	11.4594	0.637106	-0.645241	-5.76084
1.55	11.4751	0.621607	-0.512839	-5.583
1.56	11.4912	0.602108	-0.387235	-5.35893
1.57	11.5078	0.576284	-0.263526	-5.06175
1.58	11.5251	0.538337	-0.116208	-4.62441
1.59	11.5437	0.452284	-0.0212784	-3.63104
1.6	11.5658	-0.017676	-0.0109193	1.80444
1.61	11.0001	-0.933487	-0.147264	11.8784
1.62	10.9894	-1.00139	-0.213947	12.6247
1.63	10.9794	-1.04813	-0.280506	13.1379
1.64	10.9698	-1.08378	-0.349889	13.5289
1.65	10.9606	-1.11236	-0.422559	13.8422
1.66	10.9516	-1.13603	-0.500823	14.1014
1.67	10.9428	-1.156	-0.585146	14.3199
1.68	10.9342	-1.17309	-0.678353	14.5067
1.69	10.9257	-1.18783	-0.778267	14.6678
1.7	10.9172	-1.20068	-0.893257	14.8081
1.71	10.9089	-1.21187	-1.01869	14.9302
1.72	10.9007	-1.22169	-1.16319	15.0372
1.73	10.8925	-1.23028	-1.32571	15.1308
1.74	10.8843	-1.23783	-1.51616	15.2129
1.75	10.8763	-1.24442	-1.73394	15.2847
1.76	10.8682	-1.25019	-2.00844	15.3474
1.77	10.8602	-1.25517	-2.30738	15.4014
1.78	10.8523	-1.2595	-2.72653	15.4485
1.79	10.8443	-1.26317	-3.20808	15.4882
1.8	10.8364	-1.26629	-3.85206	15.522
1.81	10.8285	-1.26888	-4.78305	15.5501
1.82	10.8206	-1.27097	-6.05976	15.5727
1.83	10.8128	-1.27263	-8.11699	15.5906
1.84	10.8049	-1.27386	-11.9462	15.6039
1.85	10.797	-1.27469	-20.8879	15.6129
1.86	10.7892	-1.27517	-75.8281	15.6181
1.87	10.7814	-1.2753	53.6125	15.6195
1.88	10.7735	-1.27512	20.3639	15.6175
1.89	10.7657	-1.27463	12.8138	15.6122
1.9	10.7578	-1.27385	9.53787	15.6038
1.91	10.75	-1.2728	7.64663	15.5926
1.92	10.7421	-1.27149	6.45324	15.5785
1.93	10.7343	-1.26994	5.65773	15.5619
1.94	10.7264	-1.26817	4.98784	15.5429
1.95	10.7185	-1.26617	4.51893	15.5214
1.96	10.7106	-1.26396	4.15672	15.4977
1.97	10.7027	-1.26155	3.85273	15.472
1.98	10.6948	-1.25895	3.59159	15.4442
1.99	10.6868	-1.25617	3.37971	15.4145
2	10.6789	-1.25321	3.20568	15.3829
2.01	10.6709	-1.25009	3.03503	15.3496
2.02	10.6629	-1.2468	2.91484	15.3145
2.03	10.6549	-1.24337	2.78265	15.2779
2.04	10.6468	-1.23977	2.67477	15.2396
2.05	10.6388	-1.23603	2.58697	15.1999
2.06	10.6307	-1.23217	2.49129	15.1588
2.07	10.6225	-1.22815	2.42522	15.1161
2.08	10.6144	-1.22403	2.34245	15.0724
2.09	10.6062	-1.21976	2.29144	15.0271
2.1	10.598	-1.2154	2.21993	14.9808
2.11	10.5898	-1.21089	2.1762	14.9331
2.12	10.5816	-1.2063	2.1169	14.8845
2.13	10.5733	-1.20157	2.07855	14.8346
2.14	10.5649	-1.19676	2.02746	14.7837
2.15	10.5566	-1.19183	1.99534	14.7317
2.16	10.5482	-1.18682	1.95035	14.6788
2.17	10.5398	-1.18169	1.92225	14.6248
2.18	10.5313	-1.17649	1.88514	14.57
2.19	10.5228	-1.17119	1.85575	14.5142
2.2	10.5143	-1.1658	1.82718	14.4575
2.21	10.5057	-1.16032	1.79785	14.4
2.22	10.4971	-1.15476	1.77357	14.3416
2.23	10.4884	-1.14912	1.74613	14.2825
2.24	10.4797	-1.1434	1.72762	14.2225
2.25	10.471	-1.13761	1.70184	14.1618
2.26	10.4622	-1.13173	1.68208	14.1004
2.27	10.4533	-1.12579	1.6638	14.0382
2.28	10.4445	-1.11978	1.6404	13.9755
2.29	10.4355	-1.11368	1.62471	13.9118
2.3	10.4265	-1.10753	1.60739	13.8477
2.31	10.4175	-1.1013	1.59064	13.7829
2.32	10.4084	-1.09502	1.57571	13.7174
2.33	10.3993	-1.08867	1.55803	13.6514
2.34	10.3901	-1.08225	1.5449	13.5847
2.35	10.3809	-1.07578	1.52947	13.5175
2.36	10.3716	-1.06924	1.5167	13.4497
2.37	10.3622	-1.06265	1.50591	13.3814
2.38	10.3528	-1.05601	1.49024	13.3127
2.39	10.3433	-1.0493	1.47826	13.2432
2.4	10.3338	-1.04253	1.46759	13.1733
2.41	10.3242	-1.03572	1.45603	13.103
2.42	10.3146	-1.02885	1.44682	13.0322
2.43	10.3049	-1.02194	1.43366	12.9609
2.44	10.2951	-1.01496	1.42327	12.8891
2.45	10.2852	-1.00794	1.41625	12.8169
2.46	10.2753	-1.00088	1.40462	12.7443
2.47	10.2653	-0.993757	1.39658	12.6712
2.48	10.2552	-0.986597	1.38589	12.5978
2.49	10.2451	-0.979382	1.37759	12.5239
2.5	10.2349	-0.972123	1.37171	12.4496
2.51	10.2246	-0.964832	1.36055	12.375
2.52	10.2142	-0.957482	1.35346	12.3
2.53	10.2038	-0.950094	1.34537	12.2246
2.54	10.1933	-0.942661	1.33883	12.1488
2.55	10.1827	-0.935192	1.33199	12.0727
2.56	10.172	-0.927684	1.32208	11.9964
2.57	10.1612	-0.92012	1.31768	11.9195
2.58	10.1503	-0.912531	1.31016	11.8425
2.59	10.1394	-0.904899	1.30364	11.7651
2.6	10.1283	-0.897228	1.2963	11.6874
2.61	10.1172	-0.889514	1.29155	11.6094
2.62	10.1059	-0.881771	1.28533	11.5311
2.63	10.0946	-0.873991	1.27666	11.4526
2.64	10.0831	-0.866158	1.27445	11.3736
2.65	10.0716	-0.858311	1.26689	11.2946
2.66	10.0599	-0.850418	1.26098	11.2152
2.67	10.0482	-0.842488	1.25649	11.1355
2.68	10.0363	-0.834529	1.25153	11.0556
2.69	10.0243	-0.826539	1.24409	10.9755
2.7	10.0122	-0.818501	1.24174	10.895
2.71	10	-0.810448	1.2352	10.8145
2.72	9.98768	-0.802352	1.22991	10.7336
2.73	9.97522	-0.794221	1.22652	10.6525
2.74	9.96263	-0.786068	1.2206	10.5713
2.75	9.9499	-0.777875	1.21648	10.4898
2.76	9.93705	-0.769655	1.21288	10.4081
2.77	9.92406	-0.76141	1.20605	10.3263
2.78	9.91092	-0.753118	1.20475	10.2441
2.79	9.89764	-0.744818	1.19786	10.1619
2.8	9.88422	-0.73647	1.19535	10.0794
2.81	9.87064	-0.728104	1.19086	9.99685
2.82	9.85691	-0.719707	1.18596	9.91408
2.83	9.84301	-0.711275	1.18391	9.83108
2.84	9.82895	-0.702828	1.17757	9.74806
2.85	9.81472	-0.694336	1.17612	9.66472
2.86	9.80032	-0.685833	1.17039	9.58139
2.87	9.78574	-0.677289	1.16856	9.49778
2.88	9.77098	-0.668732	1.16278	9.41416
2.89	9.75602	-0.660132	1.16168	9.33026
2.9	9.74087	-0.651523	1.15577	9.24641
2.91	9.72552	-0.642871	1.15452	9.16226
2.92	9.70997	-0.63421	1.14932	9.07816
2.93	9.6942	-0.625509	1.14762	8.99381
2.94	9.67821	-0.616795	1.14287	8.90948
2.95	9.662	-0.608045	1.14036	8.82493
2.96	9.64556	-0.599276	1.13728	8.74035
2.97	9.62887	-0.590483	1.1335	8.65568
2.98	9.61193	-0.581661	1.13184	8.57089
2.99	9.59474	-0.572826	1.12695	8.48611
3	9.57728	-0.563952	1.12497	8.40113
3.01	9.55955	-0.555063	1.12222	8.31616
3.02	9.54154	-0.546152	1.11852	8.23113
3.03	9.52323	-0.537212	1.11659	8.14599
3.04	9.50461	-0.528256	1.11326	8.06087
3.05	9.48568	-0.519273	1.11007	7.97566
3.06	9.46642	-0.510265	1.1081	7.89038
3.07	9.44683	-0.50124	1.10521	7.80513
3.08	9.42688	-0.492192	1.10213	7.71984
3.09	9.40656	-0.483119	1.09947	7.63449
3.1	9.38586	-0.474024	1.0973	7.54912
3.11	9.36476	-0.46491	1.09503	7.46378
3.12	9.34325	-0.455778	1.09169	7.37845
3.13	9.32131	-0.446618	1.0895	7.29307
3.14	9.29892	-0.43744	1.08672	7.20772
3.15	9.27606	-0.428238	1.08485	7.12236
3.16	9.25271	-0.41902	1.08215	7.03707
3.17	9.22885	-0.409779	1.07988	6.95179
3.18	9.20444	-0.400519	1.07763	6.86655
3.19	9.17947	-0.391239	1.07483	6.78137
3.2	9.15392	-0.381935	1.07297	6.6962
3.21	9.12773	-0.372615	1.07061	6.61113
3.22	9.1009	-0.363275	1.06813	6.52613
3.23	9.07337	-0.353913	1.06598	6.44118
3.24	9.04511	-0.344532	1.064	6.35633
3.25	9.01609	-0.335133	1.06173	6.27159
3.26	8.98625	-0.325715	1.05971	6.18695
3.27	8.95555	-0.316278	1.05752	6.10244
3.28	8.92393	-0.306822	1.05532	6.01806
3.29	8.89134	-0.297346	1.05291	5.93381
3.3	8.85771	-0.287849	1.05136	5.84968
3.31	8.82297	-0.278337	1.04946	5.76576
3.32	8.78704	-0.268809	1.04694	5.68203
3.33	8.74984	-0.259257	1.04525	5.59846
3.34	8.71127	-0.24969	1.04336	5.51511
3.35	8.67122	-0.240105	1.04085	5.43201
3.36	8.62957	-0.230498	1.0398	5.3491
3.37	8.58618	-0.220881	1.03697	5.26652
3.38	8.54091	-0.211237	1.03561	5.18416
3.39	8.49357	-0.201581	1.03382	5.10214
3.4	8.44396	-0.191908	1.0316	5.02047
3.41	8.39185	-0.182215	1.02981	4.93912
3.42	8.33697	-0.172504	1.02808	4.85816
3.43	8.279	-0.162777	1.02627	4.77763
3.44	8.21757	-0.153033	1.02443	4.69756
3.45	8.15222	-0.143272	1.02226	4.61798
3.46	8.08243	-0.133489	1.02108	4.53892
3.47	8.00751	-0.123696	1.01875	4.4605
3.48	7.92667	-0.11388	1.01731	4.38269
3.49	7.83886	-0.10405	1.01519	4.30563
3.5	7.74275	-0.0941997	1.01337	4.22937
3.51	7.63659	-0.0843317	1.01137	4.15401
3.52	7.51801	-0.0744441	1.00956	4.07967
3.53	7.38369	-0.0645388	1.00702	4.00653
3.54	7.22874	-0.0546084	1.00455	3.93475
3.55	7.04562	-0.0446538	1.00078	3.86461
3.56	6.82167	-0.0346615	0.995018	3.79645
3.57	6.53317	-0.0246114	0.979877	3.73079
3.58	6.12685	-0.0144061		3.66826
3.59	5.4327			3.59

## Sheet: gamma=1.7
Energy_cut	Gibbs_entropy	Temperature	Specific_heat	Free_energy
0.01	1.1781	0.0056673	1.65438	0.00332333
0.02	2.94261	0.0117119	1.90835	-0.0144635
0.03	3.79645	0.016952	1.96849	-0.0343574
0.04	4.38635	0.0220321	1.98424	-0.0566402
0.05	4.84023	0.0270718	1.99094	-0.0810336
0.06	5.20962	0.0320945	2.02067	-0.1072
0.07	5.5212	0.0370434	2.01891	-0.134524
0.08	5.79115	0.0419965	2.04562	-0.163208
0.09	6.02927	0.046885	2.05436	-0.192682
0.1	6.24256	0.0517527	2.07086	-0.223069
0.11	6.43578	0.0565816	2.0923	-0.254147
0.12	6.61252	0.061361	2.12014	-0.285751
0.13	6.77549	0.0660777	2.13508	-0.317709
0.14	6.92682	0.0707614	2.17951	-0.350152
0.15	7.06814	0.0753495	2.20448	-0.382581
0.16	7.20086	0.0798858	2.25764	-0.415246
0.17	7.32604	0.0843152	2.31131	-0.447696
0.18	7.44464	0.0886417	2.37206	-0.479906
0.19	7.55745	0.0928575	2.47389	-0.511766
0.2	7.66515	0.0968997	2.5751	-0.54275
0.21	7.76835	0.100783	2.74943	-0.572917
0.22	7.86757	0.10442	2.97803	-0.601533
0.23	7.96334	0.107778	3.35969	-0.628273
0.24	8.05612	0.110755	4.08137	-0.652252
0.25	8.14641	0.113205	5.91076	-0.672212
0.26	8.23474	0.114897	22.8127	-0.686143
0.27	8.32178	0.115335	-4.99892	-0.689791
0.28	8.40848	0.113334	-0.857733	-0.672971
0.29	8.49672	0.101676	-0.135631	-0.57391
0.3	8.59507	0.0279465	0.0665552	0.0597979
0.31	8.9529	0.178198	0.497007	-1.28539
0.32	9.00901	0.198318	0.625547	-1.46665
0.33	9.05944	0.214304	0.711074	-1.61147
0.34	9.1061	0.228367	0.786936	-1.73954
0.35	9.14989	0.241075	0.854626	-1.85581
0.36	9.19137	0.252776	0.91266	-1.96336
0.37	9.23093	0.263733	0.964544	-2.0645
0.38	9.26885	0.2741	1.01199	-2.1606
0.39	9.30533	0.283982	-0.0277901	-2.25255
0.4	9.34054	-0.0758581	0.0300356	1.10856
0.41	9.20872	0.25708	1.11452	-1.95738
0.42	9.24762	0.266052	1.14265	-2.04035
0.43	9.2852	0.274804	1.16302	-2.12161
0.44	9.32159	0.283402	1.19084	-2.20176
0.45	9.35688	0.2918	1.22132	-2.28033
0.46	9.39115	0.299987	1.24582	-2.35723
0.47	9.42448	0.308014	1.26406	-2.43288
0.48	9.45695	0.315925	1.27975	-2.50769
0.49	9.4886	0.323739	1.30927	-2.58183
0.5	9.51949	0.331377	1.33514	-2.65454
0.51	9.54967	0.338867	1.33802	-2.72607
0.52	9.57918	0.346341	1.36382	-2.79766
0.53	9.60805	0.353673	1.39183	-2.86811
0.54	9.63633	0.360858	1.39807	-2.93734
0.55	9.66404	0.368011	1.41304	-3.00647
0.56	9.69121	0.375088	1.44479	-3.07505
0.57	9.71787	0.382009	1.45157	-3.14232
0.58	9.74405	0.388898	1.46127	-3.20944
0.59	9.76976	0.395741	1.49334	-3.2763
0.6	9.79503	0.402438	1.50006	-3.34189
0.61	9.81988	0.409104	1.50829	-3.40735
0.62	9.84433	0.415734	1.54093	-3.47262
0.63	9.86838	0.422224	1.54754	-3.53666
0.64	9.89206	0.428686	1.55451	-3.60059
0.65	9.91539	0.435119	1.58653	-3.66437
0.66	9.93837	0.441422	1.59134	-3.72701
0.67	9.96103	0.447706	1.60077	-3.78961
0.68	9.98336	0.453953	1.63161	-3.85197
0.69	10.0054	0.460082	1.63287	-3.9133
0.7	10.0271	0.466206	1.65019	-3.9747
0.71	10.0486	0.472266	1.676	-4.0356
0.72	10.0698	0.478232	1.6775	-4.09568
0.73	10.0907	0.484193	1.69689	-4.15583
0.74	10.1113	0.490087	1.71921	-4.21542
0.75	10.1317	0.495903	1.72234	-4.27435
0.76	10.1519	0.501709	1.74761	-4.33329
0.77	10.1718	0.507431	1.76193	-4.3915
0.78	10.1915	0.513107	1.76816	-4.44934
0.79	10.211	0.518763	1.80187	-4.50709
0.8	10.2303	0.524312	1.80425	-4.56387
0.81	10.2494	0.529855	1.8219	-4.62067
0.82	10.2682	0.535344	1.84899	-4.67703
0.83	10.2869	0.540752	1.85073	-4.73267
0.84	10.3054	0.546155	1.88312	-4.78835
0.85	10.3237	0.551466	1.89358	-4.84317
0.86	10.3419	0.556747	1.90787	-4.89779
0.87	10.3598	0.561988	1.93686	-4.95209
0.88	10.3776	0.567151	1.9465	-5.00567
0.89	10.3952	0.572288	1.97411	-5.05907
0.9	10.4127	0.577354	1.98846	-5.11182
0.91	10.43	0.582383	2.00811	-5.16427
0.92	10.4472	0.587363	2.03439	-5.2163
0.93	10.4642	0.592278	2.0514	-5.26774
0.94	10.4811	0.597153	2.08066	-5.31883
0.95	10.4979	0.601959	2.09181	-5.36928
0.96	10.5145	0.60674	2.13328	-5.41955
0.97	10.531	0.611427	2.13995	-5.46891
0.98	10.5473	0.6161	2.17785	-5.5182
0.99	10.5635	0.620692	2.19667	-5.5667
1	10.5796	0.625244	2.2365	-5.61487
1.01	10.5956	0.629716	2.25021	-5.66224
1.02	10.6115	0.63416	2.28746	-5.7094
1.03	10.6273	0.638531	2.31462	-5.75586
1.04	10.643	0.642852	2.35712	-5.80184
1.05	10.6585	0.647094	2.37763	-5.84706
1.06	10.674	0.6513	2.43048	-5.89195
1.07	10.6893	0.655415	2.44397	-5.93593
1.08	10.7046	0.659506	2.50864	-5.97973
1.09	10.7197	0.663492	2.53071	-6.02246
1.1	10.7348	0.667444	2.58775	-6.06488
1.11	10.7498	0.671308	2.61867	-6.10642
1.12	10.7647	0.675127	2.679	-6.14753
1.13	10.7795	0.67886	2.73367	-6.18777
1.14	10.7942	0.682518	2.76695	-6.22725
1.15	10.8089	0.686132	2.86251	-6.26632
1.16	10.8235	0.689625	2.89031	-6.30413
1.17	10.838	0.693085	2.96036	-6.34163
1.18	10.8524	0.696463	3.06657	-6.37829
1.19	10.8667	0.699724	3.10425	-6.41372
1.2	10.881	0.702946	3.19243	-6.44877
1.21	10.8953	0.706078	3.31728	-6.4829
1.22	10.9094	0.709092	3.37401	-6.51579
1.23	10.9235	0.712056	3.51071	-6.54817
1.24	10.9376	0.714905	3.60357	-6.57932
1.25	10.9516	0.71768	3.77377	-6.60971
1.26	10.9655	0.72033	3.89018	-6.63877
1.27	10.9794	0.7229	4.05471	-6.66699
1.28	10.9932	0.725366	4.22624	-6.6941
1.29	11.007	0.727733	4.4894	-6.72015
1.3	11.0207	0.72996	4.66882	-6.7447
1.31	11.0344	0.732102	5.00246	-6.76833
1.32	11.0481	0.734101	5.27621	-6.79042
1.33	11.0617	0.735996	5.6559	-6.81138
1.34	11.0753	0.737764	6.19821	-6.83096
1.35	11.0889	0.739378	6.71723	-6.84885
1.36	11.1024	0.740866	7.44309	-6.86538
1.37	11.1159	0.74221	8.43816	-6.88032
1.38	11.1294	0.743395	9.72464	-6.89351
1.39	11.1428	0.744423	11.8418	-6.90496
1.4	11.1562	0.745268	14.4329	-6.91439
1.41	11.1697	0.745961	19.9776	-6.92212
1.42	11.1831	0.746461	36.263	-6.92772
1.43	11.1965	0.746737	104.395	-6.93081
1.44	11.2098	0.746833	-72.2689	-6.93188
1.45	11.2232	0.746694	-27.7767	-6.93033
1.46	11.2366	0.746334	-15.5161	-6.92628
1.47	11.25	0.74569	-11.233	-6.91903
1.48	11.2634	0.7448	-8.43834	-6.90901
1.49	11.2769	0.743615	-6.65858	-6.89564
1.5	11.2903	0.742113	-5.42306	-6.87869
1.51	11.3038	0.740269	-4.52761	-6.85784
1.52	11.3173	0.73806	-3.80801	-6.83285
1.53	11.3308	0.735434	-3.25559	-6.80309
1.54	11.3444	0.732363	-2.8099	-6.76825
1.55	11.3581	0.728804	-2.43537	-6.72782
1.56	11.3718	0.724698	-2.10751	-6.68113
1.57	11.3856	0.719953	-1.83834	-6.62711
1.58	11.3995	0.714513	-1.59418	-6.5651
1.59	11.4135	0.70824	-1.38858	-6.4935
1.6	11.4276	0.701038	-1.19902	-6.4112
1.61	11.4419	0.692698	-1.03238	-6.31578
1.62	11.4563	0.683012	-0.879208	-6.20481
1.63	11.471	0.671638	-0.737745	-6.07434
1.64	11.4859	0.658083	-0.609033	-5.91865
1.65	11.5011	0.641664	-0.486381	-5.72981
1.66	11.5166	0.621104	-0.368988	-5.49303
1.67	11.5327	0.594003	-0.252476	-5.18047
1.68	11.5496	0.554395	-0.112007	-4.72302
1.69	11.5676	0.465114	-0.0207597	-3.69026
1.7	11.5891	-0.0165869	-0.0109992	1.89223
1.71	10.9862	-0.925745	-0.147402	11.8804
1.72	10.9754	-0.993586	-0.213917	12.625
1.73	10.9654	-1.04033	-0.280071	13.1376
1.74	10.9557	-1.07604	-0.348632	13.5288
1.75	10.9465	-1.10472	-0.420387	13.8428
1.76	10.9374	-1.12851	-0.498093	14.103
1.77	10.9285	-1.14859	-0.581057	14.3224
1.78	10.9198	-1.1658	-0.672038	14.5103
1.79	10.9113	-1.18068	-0.770427	14.6727
1.8	10.9028	-1.19366	-0.882829	14.8142
1.81	10.8944	-1.20498	-1.00472	14.9376
1.82	10.8861	-1.21494	-1.1439	15.0459
1.83	10.8779	-1.22368	-1.30309	15.141
1.84	10.8697	-1.23135	-1.4858	15.2244
1.85	10.8616	-1.23808	-1.6974	15.2975
1.86	10.8535	-1.24397	-1.94662	15.3615
1.87	10.8455	-1.24911	-2.25569	15.4172
1.88	10.8375	-1.25354	-2.6167	15.4652
1.89	10.8295	-1.25737	-3.08547	15.5066
1.9	10.8215	-1.26061	-3.69306	15.5417
1.91	10.8136	-1.26332	-4.49366	15.571
1.92	10.8057	-1.26554	-5.62608	15.595
1.93	10.7978	-1.26732	-7.40612	15.6142
1.94	10.7899	-1.26867	-10.4396	15.6288
1.95	10.782	-1.26963	-16.9783	15.6391
1.96	10.7741	-1.27022	-40.5502	15.6455
1.97	10.7663	-1.27046	133.151	15.6481
1.98	10.7584	-1.27039	26.0728	15.6473
1.99	10.7505	-1.27	14.8603	15.6432
2	10.7426	-1.26933	10.6067	15.636
2.01	10.7348	-1.26839	8.37757	15.6258
2.02	10.7269	-1.26719	6.91391	15.613
2.03	10.719	-1.26575	5.96705	15.5975
2.04	10.7111	-1.26407	5.23372	15.5796
2.05	10.7032	-1.26216	4.74293	15.5591
2.06	10.6953	-1.26005	4.33819	15.5366
2.07	10.6873	-1.25775	3.97713	15.5119
2.08	10.6794	-1.25523	3.71269	15.4851
2.09	10.6714	-1.25254	3.49559	15.4564
2.1	10.6634	-1.24968	3.28817	15.4258
2.11	10.6554	-1.24664	3.12081	15.3934
2.12	10.6474	-1.24343	2.98497	15.3593
2.13	10.6394	-1.24008	2.84267	15.3237
2.14	10.6313	-1.23657	2.74218	15.2863
2.15	10.6232	-1.23292	2.6353	15.2475
2.16	10.6151	-1.22912	2.54308	15.2073
2.17	10.607	-1.22519	2.46772	15.1656
2.18	10.5988	-1.22114	2.38443	15.1226
2.19	10.5906	-1.21695	2.32893	15.0782
2.2	10.5824	-1.21265	2.2543	15.0327
2.21	10.5741	-1.20822	2.20932	14.9858
2.22	10.5659	-1.20369	2.14856	14.938
2.23	10.5576	-1.19904	2.10786	14.8889
2.24	10.5492	-1.19429	2.05426	14.8388
2.25	10.5408	-1.18942	2.02153	14.7875
2.26	10.5324	-1.18448	1.97443	14.7354
2.27	10.524	-1.17941	1.94404	14.6821
2.28	10.5155	-1.17427	1.90656	14.628
2.29	10.507	-1.16902	1.87417	14.5729
2.3	10.4984	-1.16369	1.84625	14.5169
2.31	10.4898	-1.15827	1.81611	14.4601
2.32	10.4812	-1.15276	1.79222	14.4024
2.33	10.4725	-1.14718	1.76288	14.3439
2.34	10.4638	-1.14151	1.74297	14.2846
2.35	10.4551	-1.13577	1.71584	14.2246
2.36	10.4463	-1.12995	1.69562	14.1637
2.37	10.4374	-1.12405	1.67649	14.1022
2.38	10.4285	-1.11808	1.65357	14.04
2.39	10.4196	-1.11204	1.63856	13.9769
2.4	10.4106	-1.10593	1.61854	13.9134
2.41	10.4015	-1.09976	1.60157	13.8491
2.42	10.3924	-1.09351	1.58623	13.7843
2.43	10.3833	-1.08721	1.56797	13.7188
2.44	10.3741	-1.08083	1.55516	13.6526
2.45	10.3648	-1.0744	1.5389	13.586
2.46	10.3555	-1.0679	1.52562	13.5187
2.47	10.3462	-1.06135	1.51452	13.4509
2.48	10.3368	-1.05474	1.49844	13.3826
2.49	10.3273	-1.04807	1.48728	13.3137
2.5	10.3177	-1.04135	1.47439	13.2443
2.51	10.3081	-1.03456	1.4629	13.1744
2.52	10.2985	-1.02773	1.45417	13.104
2.53	10.2887	-1.02085	1.44063	13.0333
2.54	10.2789	-1.01391	1.43122	12.9619
2.55	10.2691	-1.00692	1.42105	12.8902
2.56	10.2591	-0.999886	1.41006	12.818
2.57	10.2491	-0.992794	1.40288	12.7453
2.58	10.2391	-0.985666	1.39256	12.6723
2.59	10.2289	-0.978485	1.38325	12.5988
2.6	10.2187	-0.971255	1.37502	12.525
2.61	10.2084	-0.963983	1.36574	12.4507
2.62	10.198	-0.956661	1.35974	12.3761
2.63	10.1876	-0.949306	1.35027	12.3011
2.64	10.177	-0.9419	1.34172	12.2258
2.65	10.1664	-0.934447	1.33621	12.15
2.66	10.1557	-0.926963	1.32777	12.074
2.67	10.1449	-0.919432	1.32163	11.9976
2.68	10.1341	-0.911865	1.3124	11.9209
2.69	10.1231	-0.904246	1.30786	11.8438
2.7	10.112	-0.8966	1.3013	11.7665
2.71	10.1009	-0.888915	1.29416	11.6888
2.72	10.0896	-0.881188	1.28739	11.6109
2.73	10.0783	-0.87342	1.28171	11.5326
2.74	10.0668	-0.865618	1.27731	11.454
2.75	10.0553	-0.857789	1.26857	11.3753
2.76	10.0436	-0.849907	1.26502	11.2961
2.77	10.0319	-0.842002	1.25925	11.2168
2.78	10.02	-0.83406	1.25342	11.1373
2.79	10.008	-0.826082	1.24736	11.0574
2.8	9.99589	-0.818065	1.24418	10.9773
2.81	9.98367	-0.810028	1.23729	10.897
2.82	9.97132	-0.801946	1.23235	10.8165
2.83	9.95885	-0.793831	1.22874	10.7356
2.84	9.94625	-0.785693	1.22293	10.6547
2.85	9.93353	-0.777516	1.21814	10.5735
2.86	9.92066	-0.769306	1.2151	10.492
2.87	9.90767	-0.761077	1.20803	10.4105
2.88	9.89453	-0.752799	1.20618	10.3286
2.89	9.88124	-0.744508	1.20063	10.2467
2.9	9.86781	-0.736179	1.19577	10.1645
2.91	9.85423	-0.727816	1.19345	10.0821
2.92	9.84049	-0.719437	1.18711	9.99961
2.93	9.82659	-0.711013	1.18522	9.91683
2.94	9.81252	-0.702576	1.17982	9.83404
2.95	9.79829	-0.6941	1.17653	9.75099
2.96	9.78388	-0.6856	1.17324	9.66783
2.97	9.7693	-0.677077	1.16774	9.58457
2.98	9.75453	-0.668513	1.16655	9.50103
2.99	9.73957	-0.659941	1.16032	9.41754
3	9.72442	-0.651323	1.15909	9.33373
3.01	9.70906	-0.642695	1.15379	9.24997
3.02	9.6935	-0.634028	1.15234	9.16596
3.03	9.67773	-0.62535	1.14658	9.08197
3.04	9.66174	-0.616629	1.14561	8.99771
3.05	9.64552	-0.6079	1.14025	8.91351
3.06	9.62907	-0.59913	1.13856	8.82906
3.07	9.61238	-0.590347	1.13441	8.74464
3.08	9.59544	-0.581532	1.13183	8.66005
3.09	9.57825	-0.572696	1.12914	8.57543
3.1	9.56079	-0.56384	1.1248	8.49075
3.11	9.54305	-0.55495	1.12341	8.40591
3.12	9.52503	-0.546048	1.11909	8.32112
3.13	9.50672	-0.537112	1.11699	8.23617
3.14	9.4881	-0.52816	1.11422	8.15123
3.15	9.46917	-0.519185	1.1105	8.06625
3.16	9.4499	-0.51018	1.10872	7.98115
3.17	9.4303	-0.50116	1.1058	7.89609
3.18	9.41035	-0.492117	1.10249	7.81099
3.19	9.39003	-0.483047	1.10016	7.72582
3.2	9.36933	-0.473957	1.09791	7.64066
3.21	9.34823	-0.464849	1.09536	7.55551
3.22	9.32672	-0.45572	1.09165	7.47037
3.23	9.30477	-0.446559	1.09024	7.38513
3.24	9.28238	-0.437387	1.08731	7.29999
3.25	9.25952	-0.42819	1.08542	7.21483
3.26	9.23616	-0.418977	1.0825	7.12974
3.27	9.21229	-0.409739	1.0798	7.04464
3.28	9.18789	-0.400478	1.07792	6.95955
3.29	9.16292	-0.391201	1.07522	6.87454
3.3	9.13736	-0.3819	1.07316	6.78956
3.31	9.11117	-0.372582	1.07106	6.70466
3.32	9.08433	-0.363246	1.06836	6.61984
3.33	9.0568	-0.353885	1.06633	6.53507
3.34	9.02854	-0.344507	1.06418	6.4504
3.35	8.99952	-0.335111	1.06202	6.36583
3.36	8.96968	-0.325695	1.05977	6.28138
3.37	8.93897	-0.316259	1.05765	6.19703
3.38	8.90735	-0.306804	1.05524	6.11281
3.39	8.87476	-0.297327	1.05348	6.02871
3.4	8.84113	-0.287835	1.05155	5.94478
3.41	8.80638	-0.278325	1.04947	5.86104
3.42	8.77045	-0.268796	1.04697	5.77747
3.43	8.73325	-0.259245	1.04553	5.69405
3.44	8.69468	-0.24968	1.04343	5.61089
3.45	8.65463	-0.240097	1.04089	5.52795
3.46	8.61298	-0.230489	1.04004	5.4452
3.47	8.56959	-0.220874	1.03682	5.3628
3.48	8.52432	-0.21123	1.03601	5.28059
3.49	8.47697	-0.201577	1.0337	5.19876
3.5	8.42737	-0.191903	1.03149	5.11724
3.51	8.37526	-0.182208	1.03005	5.03604
3.52	8.32037	-0.1725	1.02816	4.95527
3.53	8.2624	-0.162774	1.02627	4.8749
3.54	8.20097	-0.15303	1.02449	4.79499
3.55	8.13562	-0.143269	1.02256	4.71558
3.56	8.06582	-0.13349	1.02088	4.6367
3.57	7.99091	-0.123694	1.01873	4.55843
3.58	7.91007	-0.113878	1.01729	4.48078
3.59	7.82225	-0.104048	1.01542	4.40389
3.6	7.72614	-0.0941999	1.01323	4.3278
3.61	7.61999	-0.0843305	1.01146	4.2526
3.62	7.50141	-0.0744438	1.00956	4.17843
3.63	7.36708	-0.0645385	1.00706	4.10546
3.64	7.21213	-0.0546086	1.00443	4.03384
3.65	7.02901	-0.0446527	1.00094	3.96386
3.66	6.80506	-0.0346621	0.994874	3.89588
3.67	6.51656	-0.0246106	0.979973	3.83038
3.68	6.11023	-0.0144062		3.76803
3.69	5.41609			3.69

## Sheet: gamma=1.8
Energy_cut	Gibbs_entropy	Temperature	Specific_heat	Free_energy
0.01	1.21532	0.00537599	1.57727	0.00346643
0.02	3.07545	0.0117161	1.92222	-0.0160321
0.03	3.92898	0.0169184	1.98457	-0.0364718
0.04	4.52005	0.0219572	1.99009	-0.0592478
0.05	4.97548	0.0269821	2.03501	-0.0842491
0.06	5.3461	0.0318961	2.05284	-0.11052
0.07	5.65961	0.0367674	2.09186	-0.13809
0.08	5.93159	0.0415479	2.12492	-0.166445
0.09	6.17228	0.0462539	2.17157	-0.195492
0.1	6.38848	0.0508589	2.24	-0.224911
0.11	6.5851	0.0553232	2.31398	-0.254309
0.12	6.76586	0.0596447	2.43482	-0.283548
0.13	6.93352	0.0637518	2.60526	-0.312024
0.14	7.09037	0.0675902	2.88379	-0.33924
0.15	7.23832	0.0710579	3.44646	-0.36434
0.16	7.37905	0.0739594	4.98111	-0.385751
0.17	7.51426	0.075967	45.2422	-0.400836
0.18	7.6459	0.076188	-1.50115	-0.402526
0.19	7.77715	0.0695265	-0.22847	-0.350718
0.2	7.92098	0.025757	0.0974277	-0.00402055
0.21	8.30923	0.128397	0.596881	-0.856882
0.22	8.38711	0.145151	0.719834	-0.997397
0.23	8.45601	0.159043	0.821478	-1.11487
0.24	8.51888	0.171216	0.900606	-1.21857
0.25	8.57729	0.18232	0.968558	-1.31381
0.26	8.63214	0.192645	1.02995	-1.40293
0.27	8.68405	0.202354	1.08227	-1.48725
0.28	8.73346	0.211594	1.13329	-1.56794
0.29	8.78072	0.220417	1.15316	-1.64542
0.3	8.82609	0.229089	1.20346	-1.72196
0.31	8.86974	0.237399	1.24361	-1.79566
0.32	8.91187	0.24544	1.27189	-1.86733
0.33	8.95261	0.253302	1.28358	-1.93771
0.34	8.99209	0.261093	1.32691	-2.00777
0.35	9.03039	0.268629	1.35813	-2.07582
0.36	9.06762	0.275992	1.35531	-2.14259
0.37	9.10385	0.28337	1.3943	-2.20976
0.38	9.13914	0.290543	1.42076	-2.27531
0.39	9.17356	0.297581	1.41602	-2.33988
0.4	9.20716	0.304643	1.45272	-2.4049
0.41	9.23999	0.311527	1.46968	-2.4685
0.42	9.27209	0.318331	1.46929	-2.53159
0.43	9.3035	0.325137	1.5053	-2.59491
0.44	9.33426	0.33178	1.50613	-2.65692
0.45	9.3644	0.33842	1.52059	-2.7191
0.46	9.39395	0.344996	1.54813	-2.78087
0.47	9.42293	0.351455	1.54023	-2.84174
0.48	9.45138	0.357948	1.56672	-2.9031
0.49	9.47932	0.364331	-0.0165645	-2.96361
0.5	9.50677	-0.23937	0.0169024	2.77563
0.51	9.46499	0.352262	1.54465	-2.82416
0.52	9.49338	0.358736	1.54972	-2.88562
0.53	9.52126	0.365189	1.56307	-2.94706
0.54	9.54864	0.371587	1.57307	-3.00815
0.55	9.57555	0.377944	1.58382	-3.06902
0.56	9.60201	0.384258	1.60096	-3.12964
0.57	9.62803	0.390504	1.59978	-3.18978
0.58	9.65364	0.396755	1.62151	-3.25013
0.59	9.67885	0.402922	1.62955	-3.30982
0.6	9.70367	0.409058	1.63136	-3.36937
0.61	9.72811	0.415188	1.65734	-3.429
0.62	9.7522	0.421222	1.65559	-3.48784
0.63	9.77594	0.427262	1.66931	-3.54689
0.64	9.79934	0.433253	1.68249	-3.60559
0.65	9.82242	0.439196	1.68872	-3.66397
0.66	9.84519	0.445118	1.70468	-3.72227
0.67	9.86766	0.450984	1.71032	-3.78016
0.68	9.88983	0.456831	1.72596	-3.83798
0.69	9.91172	0.462625	1.73317	-3.89541
0.7	9.93334	0.468395	1.74322	-3.95272
0.71	9.95469	0.474131	1.7595	-4.00983
0.72	9.97578	0.479815	1.76304	-4.06652
0.73	9.99662	0.485487	1.77803	-4.12322
0.74	10.0172	0.491111	1.79433	-4.17956
0.75	10.0376	0.496684	1.79876	-4.2355
0.76	10.0577	0.502243	1.8126	-4.29142
0.77	10.0776	0.50776	1.8257	-4.34702
0.78	10.0973	0.513238	1.83607	-4.40232
0.79	10.1168	0.518684	1.84811	-4.45742
0.8	10.1361	0.524095	1.86268	-4.51227
0.81	10.1552	0.529463	1.87339	-4.56679
0.82	10.174	0.534801	1.88931	-4.6211
0.83	10.1927	0.540094	1.90105	-4.67505
0.84	10.2113	0.545355	1.91013	-4.72876
0.85	10.2296	0.55059	1.93341	-4.78231
0.86	10.2478	0.555762	1.93965	-4.83532
0.87	10.2658	0.560918	1.95105	-4.88824
0.88	10.2836	0.566043	1.97707	-4.94095
0.89	10.3013	0.571101	1.9854	-4.99305
0.9	10.3188	0.576138	1.99796	-5.04503
0.91	10.3361	0.581143	2.02241	-5.09676
0.92	10.3533	0.586088	2.03009	-5.14795
0.93	10.3704	0.591013	2.05459	-5.19904
0.94	10.3873	0.595881	2.06725	-5.24959
0.95	10.4041	0.600718	2.07965	-5.29992
0.96	10.4207	0.605526	2.11149	-5.35003
0.97	10.4373	0.610262	2.11902	-5.39946
0.98	10.4536	0.614982	2.14611	-5.44879
0.99	10.4699	0.619641	2.16342	-5.49758
1	10.486	0.624263	2.1776	-5.54605
1.01	10.5021	0.628856	2.21092	-5.59428
1.02	10.518	0.633379	2.21837	-5.64185
1.03	10.5337	0.637887	2.2595	-5.68933
1.04	10.5494	0.642312	2.27193	-5.73602
1.05	10.565	0.646714	2.29865	-5.78253
1.06	10.5805	0.651064	2.32775	-5.82855
1.07	10.5958	0.65536	2.34799	-5.87407
1.08	10.6111	0.659619	2.38234	-5.91927
1.09	10.6262	0.663817	2.40541	-5.96387
1.1	10.6413	0.667974	2.44659	-6.00811
1.11	10.6563	0.672061	2.46459	-6.05166
1.12	10.6711	0.676119	2.51372	-6.09496
1.13	10.6859	0.680097	2.52913	-6.13747
1.14	10.7006	0.684051	2.58662	-6.17978
1.15	10.7153	0.687917	2.60655	-6.22121
1.16	10.7298	0.691753	2.66987	-6.26237
1.17	10.7443	0.695499	2.68205	-6.30262
1.18	10.7586	0.699227	2.74823	-6.34273
1.19	10.7729	0.702866	2.79834	-6.38193
1.2	10.7872	0.70644	2.82916	-6.42048
1.21	10.8013	0.709974	2.91364	-6.45866
1.22	10.8154	0.713406	2.93241	-6.49578
1.23	10.8294	0.716817	3.03984	-6.53271
1.24	10.8434	0.720106	3.062	-6.56838
1.25	10.8573	0.723372	3.1403	-6.60383
1.26	10.8711	0.726556	3.25106	-6.63845
1.27	10.8848	0.729632	3.28502	-6.67193
1.28	10.8985	0.732677	3.39414	-6.70511
1.29	10.9122	0.735623	3.50272	-6.73726
1.3	10.9258	0.738478	3.55944	-6.76845
1.31	10.9393	0.741287	3.73033	-6.79919
1.32	10.9528	0.743968	3.83721	-6.82855
1.33	10.9663	0.746574	3.94257	-6.85713
1.34	10.9797	0.74911	4.12202	-6.88497
1.35	10.993	0.751536	4.29653	-6.91164
1.36	11.0063	0.753864	4.49278	-6.93726
1.37	11.0196	0.75609	4.67072	-6.96179
1.38	11.0328	0.758231	4.95492	-6.98541
1.39	11.046	0.760249	5.22353	-7.0077
1.4	11.0591	0.762163	5.57808	-7.02887
1.41	11.0723	0.763956	6.01717	-7.04872
1.42	11.0854	0.765618	6.39076	-7.06715
1.43	11.0984	0.767183	7.02625	-7.08451
1.44	11.1115	0.768606	7.81664	-7.10033
1.45	11.1245	0.769885	8.59817	-7.11456
1.46	11.1375	0.771048	10.1375	-7.12751
1.47	11.1504	0.772035	11.9627	-7.13851
1.48	11.1634	0.772871	14.5903	-7.14784
1.49	11.1763	0.773556	19.8683	-7.1555
1.5	11.1892	0.774059	29.1204	-7.16113
1.51	11.2022	0.774403	75.1129	-7.16498
1.52	11.2151	0.774536	-162.744	-7.16647
1.53	11.228	0.774474	-36.3525	-7.16578
1.54	11.2409	0.774199	-19.5915	-7.16269
1.55	11.2538	0.773689	-13.6146	-7.15695
1.56	11.2667	0.772954	-10.0626	-7.14867
1.57	11.2797	0.771961	-7.77763	-7.13746
1.58	11.2926	0.770675	-6.39956	-7.12294
1.59	11.3056	0.769112	-5.22376	-7.10528
1.6	11.3186	0.767198	-4.49378	-7.08361
1.61	11.3316	0.764973	-3.79909	-7.05839
1.62	11.3447	0.76234	-3.28543	-7.02853
1.63	11.3578	0.759297	-2.87083	-6.99396
1.64	11.371	0.755813	-2.49652	-6.95435
1.65	11.3842	0.751808	-2.1857	-6.90875
1.66	11.3975	0.747233	-1.92072	-6.85661
1.67	11.4109	0.742026	-1.68135	-6.7972
1.68	11.4244	0.736079	-1.48026	-6.72925
1.69	11.438	0.729323	-1.29097	-6.65198
1.7	11.4517	0.721577	-1.12349	-6.56327
1.71	11.4655	0.712676	-0.971356	-6.46122
1.72	11.4796	0.702381	-0.83118	-6.34304
1.73	11.4938	0.69035	-0.702694	-6.20476
1.74	11.5083	0.676119	-0.580657	-6.04098
1.75	11.5231	0.658897	-0.4661	-5.84253
1.76	11.5383	0.637443	-0.354822	-5.59498
1.77	11.554	0.609259	-0.243868	-5.26936
1.78	11.5704	0.568254	-0.108631	-4.7949
1.79	11.588	0.476199	-0.0203274	-3.72818
1.8	11.609	-0.0157483	-0.0110769	1.98282
1.81	10.974	-0.918529	-0.147758	11.8899
1.82	10.9631	-0.986208	-0.21395	12.6319
1.83	10.953	-1.03295	-0.280053	13.1438
1.84	10.9433	-1.06866	-0.34781	13.5346
1.85	10.9339	-1.09741	-0.419459	13.8489
1.86	10.9248	-1.12125	-0.49576	14.1094
1.87	10.9159	-1.14142	-0.577931	14.3296
1.88	10.9071	-1.15872	-0.667743	14.5183
1.89	10.8985	-1.1737	-0.764013	14.6815
1.9	10.89	-1.18679	-0.87396	14.8241
1.91	10.8815	-1.19823	-0.994316	14.9486
1.92	10.8732	-1.20828	-1.12882	15.0579
1.93	10.8649	-1.21714	-1.28355	15.1542
1.94	10.8567	-1.22493	-1.46059	15.2388
1.95	10.8485	-1.23178	-1.66747	15.313
1.96	10.8404	-1.23778	-1.89961	15.378
1.97	10.8323	-1.24304	-2.20383	15.4351
1.98	10.8243	-1.24758	-2.53041	15.4842
1.99	10.8163	-1.25153	-2.99788	15.5269
2	10.8083	-1.25487	-3.53037	15.563
2.01	10.8003	-1.2577	-4.26508	15.5936
2.02	10.7924	-1.26004	-5.33329	15.6189
2.03	10.7844	-1.26192	-6.85194	15.6391
2.04	10.7765	-1.26338	-9.39636	15.6548
2.05	10.7686	-1.26444	-14.2963	15.6663
2.06	10.7607	-1.26514	-28.2063	15.6738
2.07	10.7528	-1.2655	-341.91	15.6776
2.08	10.7449	-1.26553	35.7585	15.6779
2.09	10.737	-1.26525	17.4985	15.6749
2.1	10.7291	-1.26468	11.8995	15.6688
2.11	10.7212	-1.26384	9.05149	15.6598
2.12	10.7133	-1.26273	7.3931	15.648
2.13	10.7053	-1.26138	6.31617	15.6335
2.14	10.6974	-1.25979	5.55294	15.6165
2.15	10.6895	-1.25799	4.95359	15.5973
2.16	10.6815	-1.25597	4.48432	15.5757
2.17	10.6736	-1.25375	4.13042	15.5519
2.18	10.6656	-1.25132	3.85577	15.5261
2.19	10.6576	-1.24873	3.58655	15.4985
2.2	10.6496	-1.24594	3.37902	15.4688
2.21	10.6416	-1.24298	3.21779	15.4373
2.22	10.6335	-1.23988	3.04426	15.4042
2.23	10.6255	-1.23659	2.91874	15.3693
2.24	10.6174	-1.23316	2.79907	15.333
2.25	10.6093	-1.22959	2.68242	15.295
2.26	10.6011	-1.22586	2.60559	15.2555
2.27	10.593	-1.22203	2.50176	15.2149
2.28	10.5848	-1.21803	2.43745	15.1726
2.29	10.5766	-1.21393	2.3581	15.1292
2.3	10.5683	-1.20969	2.30007	15.0844
2.31	10.5601	-1.20534	2.23563	15.0384
2.32	10.5518	-1.20086	2.18586	14.9912
2.33	10.5434	-1.19629	2.13048	14.943
2.34	10.5351	-1.1916	2.08931	14.8936
2.35	10.5267	-1.18681	2.04135	14.8432
2.36	10.5183	-1.18191	2.00506	14.7917
2.37	10.5098	-1.17692	1.96104	14.7392
2.38	10.5013	-1.17182	1.9343	14.6857
2.39	10.4928	-1.16665	1.89199	14.6314
2.4	10.4842	-1.16137	1.86812	14.576
2.41	10.4756	-1.15602	1.83314	14.52
2.42	10.4669	-1.15056	1.80863	14.4629
2.43	10.4583	-1.14503	1.78169	14.405
2.44	10.4495	-1.13942	1.75638	14.3464
2.45	10.4407	-1.13373	1.73525	14.2869
2.46	10.4319	-1.12796	1.70825	14.2268
2.47	10.4231	-1.12211	1.69206	14.1658
2.48	10.4141	-1.1162	1.6673	14.1043
2.49	10.4052	-1.1102	1.64906	14.0418
2.5	10.3962	-1.10414	1.6326	13.9788
2.51	10.3871	-1.09801	1.6115	13.9152
2.52	10.378	-1.09181	1.59799	13.8508
2.53	10.3689	-1.08555	1.57983	13.7859
2.54	10.3596	-1.07922	1.56497	13.7203
2.55	10.3504	-1.07283	1.55095	13.6542
2.56	10.3411	-1.06638	1.5341	13.5875
2.57	10.3317	-1.05986	1.52243	13.5202
2.58	10.3222	-1.05329	1.50759	13.4524
2.59	10.3127	-1.04666	1.49462	13.384
2.6	10.3032	-1.03997	1.48541	13.315
2.61	10.2936	-1.03324	1.47097	13.2457
2.62	10.2839	-1.02644	1.46008	13.1758
2.63	10.2742	-1.01959	1.44894	13.1054
2.64	10.2643	-1.01269	1.4362	13.0346
2.65	10.2545	-1.00573	1.42957	12.9632
2.66	10.2445	-0.998732	1.4176	12.8915
2.67	10.2345	-0.991677	1.40761	12.8193
2.68	10.2244	-0.984573	1.39976	12.7467
2.69	10.2143	-0.977429	1.38781	12.6737
2.7	10.204	-0.970223	1.38152	12.6002
2.71	10.1937	-0.962985	1.37188	12.5264
2.72	10.1834	-0.955696	1.3635	12.4522
2.73	10.1729	-0.948362	1.35683	12.3776
2.74	10.1623	-0.940992	1.34599	12.3027
2.75	10.1517	-0.933562	1.34091	12.2273
2.76	10.141	-0.926105	1.33259	12.1516
2.77	10.1302	-0.9186	1.32556	12.0756
2.78	10.1193	-0.911056	1.3182	11.9993
2.79	10.1083	-0.90347	1.30999	11.9226
2.8	10.0973	-0.895837	1.30647	11.8455
2.81	10.0861	-0.888182	1.29785	11.7683
2.82	10.0749	-0.880477	1.29166	11.6907
2.83	10.0635	-0.872735	1.28452	11.6128
2.84	10.052	-0.86495	1.28022	11.5345
2.85	10.0405	-0.857139	1.27408	11.4561
2.86	10.0288	-0.84929	1.26639	11.3774
2.87	10.017	-0.841394	1.26276	11.2983
2.88	10.0052	-0.833475	1.2567	11.219
2.89	9.99316	-0.825517	1.25152	11.1395
2.9	9.98104	-0.817527	1.24431	11.0598
2.91	9.96881	-0.809491	1.2422	10.9797
2.92	9.95646	-0.80144	1.23491	10.8995
2.93	9.94398	-0.793343	1.23004	10.819
2.94	9.93138	-0.785213	1.22613	10.7382
2.95	9.91864	-0.777057	1.22175	10.6573
2.96	9.90577	-0.768872	1.21452	10.5763
2.97	9.89277	-0.760638	1.21322	10.4948
2.98	9.87962	-0.752396	1.20696	10.4134
2.99	9.86633	-0.744111	1.20205	10.3316
3	9.85289	-0.735792	1.19966	10.2497
3.01	9.8393	-0.727456	1.19331	10.1677
3.02	9.82555	-0.719076	1.19066	10.0853
3.03	9.81165	-0.710677	1.18637	10.0029
3.04	9.79757	-0.702248	1.18114	9.92033
3.05	9.78333	-0.693782	1.17924	9.8375
3.06	9.76892	-0.685302	1.17321	9.75466
3.07	9.75433	-0.676778	1.17138	9.67151
3.08	9.73955	-0.668241	1.16637	9.58837
3.09	9.72459	-0.659667	1.16271	9.50499
3.1	9.70943	-0.651067	1.16042	9.42149
3.11	9.69407	-0.642449	1.15499	9.33795
3.12	9.6785	-0.633791	1.15336	9.25415
3.13	9.66273	-0.625121	1.14825	9.17037
3.14	9.64673	-0.616412	1.14687	9.08636
3.15	9.63051	-0.607693	1.14112	9.00239
3.16	9.61405	-0.598929	1.13986	8.91814
3.17	9.59735	-0.590156	1.13528	8.83394
3.18	9.58041	-0.581348	1.13347	8.74955
3.19	9.56321	-0.572525	1.12945	8.66518
3.2	9.54574	-0.563671	1.12621	8.58066
3.21	9.528	-0.554792	1.12402	8.49606
3.22	9.50998	-0.545895	1.11994	8.41145
3.23	9.49166	-0.536966	1.11866	8.3267
3.24	9.47303	-0.528027	1.11378	8.24202
3.25	9.4541	-0.519049	1.11212	8.15714
3.26	9.43483	-0.510057	1.1099	8.0723
3.27	9.41522	-0.501047	1.10517	7.98747
3.28	9.39527	-0.491999	1.10409	7.90246
3.29	9.37494	-0.482942	1.10139	7.81755
3.3	9.35423	-0.473862	1.09755	7.73262
3.31	9.33313	-0.464751	1.09576	7.64758
3.32	9.31161	-0.455625	1.09309	7.5626
3.33	9.28967	-0.446476	1.09113	7.47762
3.34	9.26727	-0.437312	1.08714	7.39268
3.35	9.2444	-0.428113	1.08565	7.30765
3.36	9.22104	-0.418902	1.08299	7.22271
3.37	9.19717	-0.409668	1.08073	7.13779
3.38	9.17276	-0.400415	1.07863	7.05292
3.39	9.14779	-0.391144	1.07551	6.96811
3.4	9.12222	-0.381846	1.07341	6.88329
3.41	9.09603	-0.37253	1.07143	6.79855
3.42	9.06919	-0.363197	1.06867	6.7139
3.43	9.04166	-0.35384	1.06674	6.6293
3.44	9.01339	-0.344465	1.06444	6.5448
3.45	8.98436	-0.335071	1.06238	6.4604
3.46	8.95452	-0.325658	1.06005	6.37611
3.47	8.92381	-0.316224	1.05791	6.29193
3.48	8.89219	-0.306772	1.05558	6.20787
3.49	8.85959	-0.297298	1.05371	6.12394
3.5	8.82596	-0.287808	1.05174	6.04018
3.51	8.79121	-0.2783	1.04971	5.95659
3.52	8.75528	-0.268774	1.04745	5.87319
3.53	8.71807	-0.259227	1.04526	5.78996
3.54	8.6795	-0.24966	1.04379	5.70692
3.55	8.63944	-0.240079	1.04129	5.62415
3.56	8.59779	-0.230476	1.03979	5.54158
3.57	8.5544	-0.220858	1.03741	5.45931
3.58	8.50912	-0.211219	1.03597	5.37729
3.59	8.46178	-0.201566	1.03354	5.29561
3.6	8.41217	-0.191891	1.0321	5.21422
3.61	8.36005	-0.182202	1.03012	5.13322
3.62	8.30517	-0.172494	1.02804	5.05259
3.63	8.2472	-0.162767	1.0264	4.97237
3.64	8.18576	-0.153024	1.0246	4.89262
3.65	8.12041	-0.143264	1.02259	4.81336
3.66	8.05061	-0.133485	1.02076	4.73464
3.67	7.97569	-0.123688	1.01919	4.6565
3.68	7.89484	-0.113877	1.01707	4.57904
3.69	7.80703	-0.104045	1.01555	4.50228
3.7	7.71092	-0.0941977	1.01333	4.42635
3.71	7.60476	-0.0843292	1.01146	4.3513
3.72	7.48618	-0.0744425	1.00958	4.27729
3.73	7.35184	-0.0645375	1.00708	4.20447
3.74	7.19689	-0.0546078	1.00446	4.13301
3.75	7.01377	-0.0446522	1.00091	4.06318
3.76	6.78982	-0.0346613	0.995027	3.99534
3.77	6.50131	-0.0246113	0.979844	3.93001
3.78	6.09499	-0.0144056		3.8678
3.79	5.40082			3.79

## Sheet: gamma=1.9
Energy_cut	Gibbs_entropy	Temperature	Specific_heat	Free_energy
0.01	1.37926	0.0050555	1.50908	0.00302713
0.02	3.35731	0.0116821	1.97711	-0.0192203
0.03	4.21332	0.01674	2.05004	-0.0405308
0.04	4.81069	0.0216179	2.14375	-0.0639971
0.05	5.27327	0.0262826	2.32057	-0.0885955
0.06	5.65375	0.0305919	2.60629	-0.112959
0.07	5.98064	0.0344288	3.5706	-0.135906
0.08	6.27109	0.0372294	-10.9056	-0.153469
0.09	6.5397	0.0363125	-0.663682	-0.147473
0.1	6.81508	0.021245	0.183605	-0.0447866
0.11	7.28578	0.0757098	0.791231	-0.441605
0.12	7.41787	0.0883484	0.92335	-0.535356
0.13	7.53105	0.0991785	1.02711	-0.616919
0.14	7.63188	0.108915	1.12612	-0.691223
0.15	7.7237	0.117795	1.19396	-0.75981
0.16	7.80859	0.12617	1.21176	-0.825211
0.17	7.88785	0.134423	1.28479	-0.890305
0.18	7.96224	0.142206	1.32931	-0.952278
0.19	8.03256	0.149729	1.32541	-1.0127
0.2	8.09935	0.157273	1.38738	-1.07381
0.21	8.16293	0.164481	1.39942	-1.13265
0.22	8.22373	0.171627	1.40836	-1.19142
0.23	8.282	0.178728	1.45351	-1.25022
0.24	8.33795	0.185607	1.43665	-1.30759
0.25	8.39182	0.192568	1.48052	-1.366
0.26	8.44375	0.199322	1.48092	-1.42303
0.27	8.49392	0.206075	1.49098	-1.48039
0.28	8.54245	0.212782	1.51454	-1.53768
0.29	8.58945	0.219385	1.50888	-1.59439
0.3	8.63503	0.226012	1.53373	-1.65162
0.31	8.67927	0.232532	1.53315	-1.70821
0.32	8.72228	0.239055	1.54538	-1.7651
0.33	8.76411	0.245526	1.55834	-1.82181
0.34	8.80484	0.251943	1.55371	-1.87831
0.35	8.84453	0.258379	1.58085	-1.93524
0.36	8.88323	0.264705	1.56632	-1.99143
0.37	8.92101	0.271089	1.59272	-2.04839
0.38	8.9579	0.277368	1.58657	-2.10463
0.39	8.99395	0.28367	1.59851	-2.16132
0.4	9.02921	0.289926	1.60798	-2.2178
0.41	9.0637	0.296145	1.60562	-2.27417
0.42	9.09746	0.302373	1.62572	-2.33083
0.43	9.13054	0.308524	1.6175	-2.38699
0.44	9.16295	0.314707	1.6336	-2.44364
0.45	9.19472	0.320828	1.6353	-2.49993
0.46	9.22589	0.326943	1.642	-2.55634
0.47	9.25648	0.333034	1.65321	-2.61272
0.48	9.28651	0.339082	1.65285	-2.66889
0.49	9.316	0.345133	1.65987	-2.72525
0.5	9.34497	0.351157	1.67071	-2.78155
0.51	9.37345	0.357143	1.67323	-2.83766
0.52	9.40145	0.363119	1.67738	-2.89384
0.53	9.42899	0.369081	1.69146	-2.95006
0.54	9.45608	0.374993	1.68806	-3.00596
0.55	9.48275	0.380917	1.70182	-3.06214
0.56	9.509	0.386793	1.70681	-3.11801
0.57	9.53486	0.392652	1.70805	-3.17388
0.58	9.56032	0.398506	1.72113	-3.22985
0.59	9.58542	0.404316	0.00521026	-3.28554
0.6	9.61015	2.32361	-0.00521952	-21.7302
0.61	9.61445	0.407721	1.71642	-3.31002
0.62	9.63898	0.413548	1.72103	-3.36618
0.63	9.66316	0.419358	1.72608	-3.42232
0.64	9.68701	0.425151	1.73875	-3.47845
0.65	9.71053	0.430903	1.74162	-3.53429
0.66	9.73374	0.436645	1.74955	-3.59018
0.67	9.75664	0.44236	1.76126	-3.64595
0.68	9.77924	0.448038	1.7674	-3.70147
0.69	9.80156	0.453696	1.77035	-3.75693
0.7	9.8236	0.459345	1.78282	-3.81242
0.71	9.84538	0.464954	1.79099	-3.86764
0.72	9.86688	0.470537	1.7986	-3.92274
0.73	9.88813	0.476097	1.8068	-3.97771
0.74	9.90914	0.481632	1.81591	-4.03256
0.75	9.9299	0.487139	1.82287	-4.08724
0.76	9.95043	0.492625	1.83156	-4.14183
0.77	9.97073	0.498084	1.84657	-4.19626
0.78	9.99081	0.5035	1.84842	-4.25037
0.79	10.0107	0.50891	1.86091	-4.30453
0.8	10.0303	0.514284	1.87225	-4.35843
0.81	10.0498	0.519625	1.88075	-4.4121
0.82	10.069	0.524942	1.88592	-4.46564
0.83	10.0881	0.530244	1.90366	-4.51913
0.84	10.1069	0.535497	1.91106	-4.57223
0.85	10.1256	0.54073	1.91907	-4.62521
0.86	10.1441	0.545941	1.93965	-4.67807
0.87	10.1624	0.551096	1.93838	-4.73046
0.88	10.1805	0.556255	1.95626	-4.78298
0.89	10.1985	0.561367	1.97025	-4.83512
0.9	10.2163	0.566443	1.97667	-4.88697
0.91	10.234	0.571502	1.9917	-4.93874
0.92	10.2515	0.576522	2.00619	-4.99021
0.93	10.2688	0.581507	2.019	-5.0414
0.94	10.286	0.58646	2.02997	-5.09235
0.95	10.3031	0.591386	2.04968	-5.1431
0.96	10.32	0.596265	2.05196	-5.19345
0.97	10.3368	0.601138	2.08251	-5.24382
0.98	10.3534	0.60594	2.08708	-5.29354
0.99	10.3699	0.610732	2.09374	-5.34323
1	10.3863	0.615508	2.13505	-5.39283
1.01	10.4025	0.620192	2.13049	-5.44156
1.02	10.4186	0.624885	2.15672	-5.49046
1.03	10.4346	0.629522	2.17292	-5.53884
1.04	10.4505	0.634124	2.18433	-5.58693
1.05	10.4663	0.638702	2.21687	-5.63485
1.06	10.482	0.643213	2.22329	-5.68213
1.07	10.4975	0.647711	2.24591	-5.72935
1.08	10.5129	0.652163	2.26797	-5.77616
1.09	10.5283	0.656573	2.29255	-5.82258
1.1	10.5435	0.660935	2.3165	-5.86857
1.11	10.5586	0.665251	2.33591	-5.91415
1.12	10.5737	0.669532	2.35726	-5.95942
1.13	10.5886	0.673775	2.38501	-6.00434
1.14	10.6034	0.677967	2.40683	-6.04879
1.15	10.6182	0.682122	2.44044	-6.09291
1.16	10.6329	0.68622	2.46586	-6.13648
1.17	10.6474	0.690275	2.50236	-6.17966
1.18	10.6619	0.694272	2.52279	-6.22227
1.19	10.6763	0.698235	2.56224	-6.26459
1.2	10.6906	0.702138	2.58402	-6.30631
1.21	10.7049	0.706008	2.63543	-6.34774
1.22	10.7191	0.709803	2.65994	-6.38841
1.23	10.7331	0.713562	2.71256	-6.42876
1.24	10.7472	0.717249	2.73428	-6.46838
1.25	10.7611	0.720906	2.7938	-6.50774
1.26	10.775	0.724485	2.84016	-6.54631
1.27	10.7888	0.728006	2.87284	-6.58429
1.28	10.8025	0.731487	2.93795	-6.62189
1.29	10.8162	0.734891	2.98258	-6.65871
1.3	10.8298	0.738244	3.05083	-6.69502
1.31	10.8433	0.741521	3.12338	-6.73056
1.32	10.8568	0.744723	3.14963	-6.76532
1.33	10.8702	0.747898	3.26228	-6.79983
1.34	10.8836	0.750963	3.30956	-6.8332
1.35	10.8969	0.753985	3.40044	-6.86612
1.36	10.9102	0.756926	3.49152	-6.89821
1.37	10.9234	0.75979	3.59666	-6.92949
1.38	10.9366	0.76257	3.67593	-6.9599
1.39	10.9497	0.765291	3.79343	-6.98969
1.4	10.9627	0.767927	3.94605	-7.01859
1.41	10.9758	0.770461	4.0349	-7.0464
1.42	10.9887	0.772939	4.26	-7.07364
1.43	11.0017	0.775287	4.33649	-7.09946
1.44	11.0146	0.777593	4.57439	-7.12486
1.45	11.0274	0.779779	4.82389	-7.14897
1.46	11.0403	0.781852	4.98409	-7.17185
1.47	11.0531	0.783858	5.33728	-7.19403
1.48	11.0658	0.785732	5.58247	-7.21476
1.49	11.0785	0.787523	6.03524	-7.23461
1.5	11.0912	0.78918	6.50902	-7.25299
1.51	11.1039	0.790716	6.914	-7.27005
1.52	11.1166	0.792163	7.80914	-7.28612
1.53	11.1292	0.793443	8.43211	-7.30038
1.54	11.1418	0.794629	9.77062	-7.31359
1.55	11.1544	0.795653	11.2915	-7.32501
1.56	11.1669	0.796538	13.4347	-7.3349
1.57	11.1795	0.797283	17.4487	-7.34322
1.58	11.192	0.797856	23.3568	-7.34963
1.59	11.2046	0.798284	44.5475	-7.35443
1.6	11.2171	0.798508	149.228	-7.35695
1.61	11.2296	0.798575	-71.3134	-7.3577
1.62	11.2421	0.798435	-29.1205	-7.35612
1.63	11.2547	0.798092	-18.6625	-7.35226
1.64	11.2672	0.797556	-12.2226	-7.34622
1.65	11.2797	0.796738	-9.75771	-7.33699
1.66	11.2923	0.795713	-7.78267	-7.32542
1.67	11.3049	0.794428	-6.24439	-7.31089
1.68	11.3174	0.792827	-5.36293	-7.29277
1.69	11.3301	0.790962	-4.51191	-7.27164
1.7	11.3427	0.788746	-3.88425	-7.2465
1.71	11.3554	0.786171	-3.40092	-7.21727
1.72	11.3681	0.783231	-2.95749	-7.18384
1.73	11.3809	0.779849	-2.59429	-7.14536
1.74	11.3937	0.775995	-2.28829	-7.10144
1.75	11.4066	0.771625	-2.02516	-7.05159
1.76	11.4195	0.766687	-1.78825	-6.99521
1.77	11.4326	0.761095	-1.57765	-6.93127
1.78	11.4457	0.754756	-1.38683	-6.85872
1.79	11.459	0.747546	-1.22291	-6.7761
1.8	11.4723	0.739368	-1.06572	-6.68229
1.81	11.4859	0.729985	-0.92667	-6.57451
1.82	11.4996	0.719194	-0.795399	-6.45041
1.83	11.5135	0.706621	-0.67374	-6.30566
1.84	11.5276	0.691779	-0.559356	-6.13456
1.85	11.5421	0.673901	-0.449878	-5.92822
1.86	11.5569	0.651673	-0.343774	-5.67133
1.87	11.5723	0.622584	-0.236699	-5.3347
1.88	11.5883	0.580336	-0.105885	-4.84512
1.89	11.6056	0.485894	-0.0199611	-3.74907
1.9	11.6261	-0.0150814	-0.0111516	2.07534
1.91	10.9631	-0.911817	-0.148119	11.9063
1.92	10.9521	-0.97933	-0.214324	12.6457
1.93	10.9419	-1.02599	-0.279928	13.1562
1.94	10.9321	-1.06171	-0.347785	13.5468
1.95	10.9227	-1.09047	-0.418724	13.8608
1.96	10.9136	-1.11435	-0.493969	14.1215
1.97	10.9046	-1.13459	-0.576002	14.3422
1.98	10.8958	-1.15195	-0.663308	14.5314
1.99	10.8871	-1.16703	-0.760443	14.6955
2	10.8785	-1.18018	-0.866851	14.8386
2.01	10.87	-1.19171	-0.984822	14.964
2.02	10.8616	-1.20187	-1.11776	15.0743
2.03	10.8533	-1.21082	-1.26734	15.1714
2.04	10.8451	-1.21871	-1.43949	15.2569
2.05	10.8369	-1.22565	-1.64052	15.3322
2.06	10.8287	-1.23175	-1.86428	15.3982
2.07	10.8206	-1.23711	-2.15431	15.4563
2.08	10.8125	-1.24175	-2.47242	15.5065
2.09	10.8045	-1.2458	-2.90673	15.5502
2.1	10.7964	-1.24924	-3.40049	15.5873
2.11	10.7884	-1.25218	-4.11637	15.619
2.12	10.7804	-1.25461	-5.0495	15.6452
2.13	10.7725	-1.25659	-6.41692	15.6666
2.14	10.7645	-1.25815	-8.58482	15.6833
2.15	10.7566	-1.25931	-12.5475	15.6959
2.16	10.7486	-1.26011	-22.2752	15.7044
2.17	10.7407	-1.26056	-81.5359	15.7093
2.18	10.7327	-1.26068	53.6378	15.7106
2.19	10.7248	-1.26049	20.9377	15.7086
2.2	10.7169	-1.26002	13.4218	15.7035
2.21	10.7089	-1.25927	9.844	15.6955
2.22	10.701	-1.25826	7.96178	15.6846
2.23	10.6931	-1.257	6.6664	15.6712
2.24	10.6851	-1.2555	5.80158	15.6551
2.25	10.6771	-1.25378	5.17368	15.6367
2.26	10.6692	-1.25184	4.69777	15.6161
2.27	10.6612	-1.24972	4.26729	15.5934
2.28	10.6532	-1.24737	3.95999	15.5685
2.29	10.6452	-1.24485	3.71275	15.5416
2.3	10.6371	-1.24215	3.47624	15.5129
2.31	10.6291	-1.23928	3.28165	15.4824
2.32	10.621	-1.23623	3.13538	15.45
2.33	10.6129	-1.23304	2.97997	15.4161
2.34	10.6048	-1.22968	2.85359	15.3806
2.35	10.5967	-1.22618	2.74922	15.3434
2.36	10.5885	-1.22254	2.63919	15.3049
2.37	10.5803	-1.21875	2.56417	15.2648
2.38	10.5721	-1.21485	2.46623	15.2236
2.39	10.5639	-1.2108	2.40665	15.1807
2.4	10.5556	-1.20664	2.32959	15.1369
2.41	10.5474	-1.20235	2.27314	15.0916
2.42	10.539	-1.19795	2.21525	15.0453
2.43	10.5307	-1.19344	2.16196	14.9977
2.44	10.5223	-1.18881	2.11392	14.949
2.45	10.5139	-1.18408	2.0715	14.8993
2.46	10.5054	-1.17925	2.02337	14.8486
2.47	10.497	-1.17431	1.99172	14.7967
2.48	10.4885	-1.16929	1.94816	14.7441
2.49	10.4799	-1.16416	1.92143	14.6903
2.5	10.4713	-1.15895	1.88136	14.6358
2.51	10.4627	-1.15364	1.85811	14.5801
2.52	10.454	-1.14826	1.8231	14.5239
2.53	10.4453	-1.14277	1.79996	14.4666
2.54	10.4366	-1.13722	1.77405	14.4086
2.55	10.4278	-1.13158	1.74672	14.3498
2.56	10.4189	-1.12585	1.72819	14.2902
2.57	10.41	-1.12007	1.70163	14.2299
2.58	10.4011	-1.11419	1.68386	14.1688
2.59	10.3921	-1.10825	1.66117	14.1071
2.6	10.3831	-1.10223	1.64338	14.0446
2.61	10.374	-1.09615	1.62772	13.9815
2.62	10.3649	-1.09	1.60564	13.9178
2.63	10.3557	-1.08378	1.59332	13.8533
2.64	10.3465	-1.0775	1.57536	13.7884
2.65	10.3372	-1.07115	1.55907	13.7227
2.66	10.3279	-1.06474	1.54722	13.6565
2.67	10.3185	-1.05827	1.5296	13.5898
2.68	10.3091	-1.05174	1.51756	13.5224
2.69	10.2996	-1.04515	1.50409	13.4545
2.7	10.29	-1.0385	1.49126	13.3861
2.71	10.2804	-1.03179	1.48177	13.3172
2.72	10.2707	-1.02504	1.46686	13.2479
2.73	10.2609	-1.01823	1.45632	13.1779
2.74	10.2511	-1.01136	1.44622	13.1075
2.75	10.2412	-1.00445	1.43314	13.0367
2.76	10.2312	-0.997468	1.42576	12.9653
2.77	10.2212	-0.990454	1.41404	12.8936
2.78	10.2111	-0.983382	1.40498	12.8214
2.79	10.201	-0.976264	1.39713	12.7488
2.8	10.1907	-0.969107	1.38581	12.6759
2.81	10.1804	-0.961891	1.37717	12.6024
2.82	10.17	-0.95463	1.36896	12.5286
2.83	10.1595	-0.947325	1.36111	12.4544
2.84	10.149	-0.939978	1.35454	12.3798
2.85	10.1383	-0.932595	1.34423	12.305
2.86	10.1276	-0.925156	1.33699	12.2296
2.87	10.1168	-0.917677	1.32957	12.1539
2.88	10.1059	-0.910155	1.32338	12.0779
2.89	10.0949	-0.902599	1.31664	12.0017
2.9	10.0838	-0.895004	1.30803	11.9251
2.91	10.0727	-0.887359	1.30227	11.8481
2.92	10.0614	-0.87968	1.29554	11.7708
2.93	10.05	-0.871961	1.29022	11.6932
2.94	10.0386	-0.864211	1.28295	11.6154
2.95	10.027	-0.856416	1.27597	11.5373
2.96	10.0153	-0.848579	1.27203	11.4588
2.97	10.0035	-0.840717	1.2658	11.3801
2.98	9.99163	-0.832817	1.25995	11.3012
2.99	9.97962	-0.82488	1.2528	11.222
3	9.9675	-0.816898	1.25041	11.1424
3.01	9.95525	-0.808901	1.24335	11.0628
3.02	9.94289	-0.800858	1.23786	10.9828
3.03	9.9304	-0.79278	1.23305	10.9026
3.04	9.91779	-0.78467	1.22975	10.8222
3.05	9.90505	-0.776538	1.22228	10.7416
3.06	9.89217	-0.768357	1.21917	10.6607
3.07	9.87915	-0.760154	1.21457	10.5797
3.08	9.866	-0.751921	1.20926	10.4985
3.09	9.8527	-0.743651	1.20482	10.417
3.1	9.83925	-0.735351	1.20158	10.3353
3.11	9.82565	-0.727029	1.19567	10.2535
3.12	9.8119	-0.718666	1.19225	10.1715
3.13	9.79798	-0.710278	1.18907	10.0893
3.14	9.78391	-0.701868	1.18251	10.007
3.15	9.76966	-0.693412	1.18117	9.92439
3.16	9.75524	-0.684945	1.17569	9.8418
3.17	9.74064	-0.67644	1.17184	9.75895
3.18	9.72585	-0.667906	1.16953	9.67596
3.19	9.71088	-0.659356	1.16329	9.59293
3.2	9.69571	-0.650759	1.16219	9.50958
3.21	9.68035	-0.642155	1.15672	9.42628
3.22	9.66478	-0.63351	1.15484	9.34273
3.23	9.64899	-0.624851	1.14971	9.25918
3.24	9.63299	-0.616153	1.14769	9.17539
3.25	9.61676	-0.60744	1.14338	9.0916
3.26	9.60029	-0.598694	1.1405	9.00764
3.27	9.58359	-0.589926	1.13681	8.92361
3.28	9.56664	-0.581129	1.13445	8.83945
3.29	9.54943	-0.572314	1.13044	8.75528
3.3	9.53196	-0.563468	1.12824	8.67096
3.31	9.51421	-0.554605	1.12364	8.58663
3.32	9.49618	-0.545705	1.12283	8.50212
3.33	9.47786	-0.536799	1.11765	8.41771
3.34	9.45923	-0.527852	1.116	8.33307
3.35	9.44028	-0.518891	1.11302	8.24848
3.36	9.42101	-0.509907	1.10967	8.16384
3.37	9.4014	-0.500895	1.10766	8.07911
3.38	9.38143	-0.491867	1.104	7.99442
3.39	9.3611	-0.482809	1.1016	7.90962
3.4	9.34039	-0.473731	1.09964	7.82484
3.41	9.31928	-0.464637	1.09605	7.74009
3.42	9.29776	-0.455514	1.09325	7.65526
3.43	9.27581	-0.446367	1.09184	7.57041
3.44	9.2534	-0.437208	1.08859	7.48566
3.45	9.23053	-0.428022	1.08579	7.40087
3.46	9.20717	-0.418812	1.08343	7.31607
3.47	9.18329	-0.409582	1.08138	7.23131
3.48	9.15888	-0.400334	1.0791	7.14661
3.49	9.1339	-0.391067	1.07621	7.06197
3.5	9.10833	-0.381776	1.07403	6.97734
3.51	9.08213	-0.372465	1.07171	6.89277
3.52	9.05528	-0.363134	1.06911	6.80828
3.53	9.02775	-0.35378	1.0672	6.72384
3.54	8.99948	-0.34441	1.06486	6.63951
3.55	8.97045	-0.335019	1.06278	6.55527
3.56	8.9406	-0.32561	1.06044	6.47115
3.57	8.90988	-0.31618	1.05831	6.38712
3.58	8.87826	-0.306731	1.05614	6.30323
3.59	8.84566	-0.297262	1.05377	6.21948
3.6	8.81202	-0.287772	1.05184	6.13586
3.61	8.77727	-0.278265	1.05002	6.05241
3.62	8.74133	-0.268742	1.04802	5.96916
3.63	8.70412	-0.2592	1.04577	5.88611
3.64	8.66554	-0.249638	1.04322	5.80324
3.65	8.62548	-0.240052	1.04223	5.72056
3.66	8.58382	-0.230457	1.03964	5.6382
3.67	8.54043	-0.220838	1.03775	5.55605
3.68	8.49515	-0.211202	1.03597	5.47419
3.69	8.4478	-0.201549	1.03418	5.39265
3.7	8.39818	-0.19188	1.03169	5.31144
3.71	8.34607	-0.182187	1.03039	5.23055
3.72	8.29118	-0.172482	1.02847	5.15008
3.73	8.2332	-0.162759	1.02648	5.07003
3.74	8.17176	-0.153017	1.02457	4.99042
3.75	8.10641	-0.143257	1.02259	4.9113
3.76	8.0366	-0.133477	1.02112	4.83271
3.77	7.96169	-0.123684	1.01921	4.75474
3.78	7.88083	-0.113873	1.01707	4.67741
3.79	7.79302	-0.104041	1.01568	4.60079
3.8	7.6969	-0.094195	1.01339	4.52501
3.81	7.59074	-0.0843271	1.01149	4.4501
3.82	7.47215	-0.0744407	1.00955	4.37623
3.83	7.33782	-0.0645353	1.00718	4.30355
3.84	7.18286	-0.0546066	1.00464	4.23223
3.85	6.99974	-0.0446528	1.00081	4.16256
3.86	6.77579	-0.0346608	0.994957	4.09485
3.87	6.48728	-0.0246102	0.979987	4.02965
3.88	6.08094	-0.0144059		3.9676
3.89	5.38678			3.89
